# Supplementary material for: 5-Chloro-5′′-(4-chloro­benzyl­idene)-4′-(4-chloro­phen­yl)-1′′-ethyl-1′-methyl­dispiro­[indoline-3,2′-pyrrolidine-3′,3′′-piperidine]-2,4′′-dione
Source: Acta Crystallogr Sect E Struct Rep Online. 2013 Dec 14;70(Pt 1):o43–4. doi: 10.1107/S1600536813033096 (PMC4029214; doi:10.1107/S1600536813033096)
Supplement: Supplementary file 2 [file e-70-00o43-Isup2.hkl]

#
# h,k,l, Fc-squared, Fo-squared, sigma(Fo-squared) and status flag
#
data_I
_shelx_title ' 19'
_shelx_refln_list_code          4
_shelx_F_calc_maximum       93.81
_exptl_crystal_F_000       604.00
_reflns_d_resolution_high  0.7696
 
loop_
 _symmetry_equiv_pos_as_xyz
 'x, y, z'
 '-x, -y, -z'
 
_cell_length_a    11.1901
_cell_length_b    11.6434
_cell_length_c    12.4270
_cell_angle_alpha  99.477
_cell_angle_beta   90.235
_cell_angle_gamma 114.893
 
_shelx_F_squared_multiplier     1.000
 
loop_
 _refln_index_h
 _refln_index_k
 _refln_index_l
 _refln_F_squared_calc
 _refln_F_squared_meas
 _refln_F_squared_sigma
 _refln_observed_status
   2   0   0      379.77      345.06      8.54 o
   3   0   0      487.93      433.49     11.98 o
   4   0   0     1648.65     1622.40     38.35 o
   5   0   0      149.62      156.49      6.92 o
   6   0   0      986.38      970.96     29.93 o
   7   0   0      416.53      439.78     12.89 o
   8   0   0      840.62      860.75     25.23 o
   9   0   0       10.64        5.35      3.29 o
  10   0   0       10.95        9.24      2.35 o
  11   0   0        0.20       -2.49      2.85 o
  12   0   0        0.28        1.77      3.66 o
  13   0   0        0.00        1.48      5.27 o
 -13   1   0        1.81       -3.79      5.60 o
 -12   1   0       20.41       36.98      6.67 o
 -11   1   0       17.83       26.43      3.06 o
 -10   1   0       34.54       37.63      5.39 o
  -9   1   0      338.24      394.80     32.93 o
  -8   1   0      666.61      680.04     45.17 o
  -7   1   0       86.32       94.44      4.22 o
  -6   1   0      103.72       86.44     11.49 o
  -5   1   0       17.46       15.03      1.40 o
  -4   1   0      625.61      608.06     16.80 o
  -3   1   0     1590.01     1549.63     41.74 o
   1   1   0     3382.00     2850.60    195.59 o
   2   1   0     2391.20     2204.23     55.07 o
   3   1   0     4233.57     3877.18    110.01 o
   4   1   0     1300.70     1218.76     29.80 o
   5   1   0       86.50      101.76      3.75 o
   6   1   0      300.09      320.93     10.74 o
   7   1   0        6.09        2.19      2.62 o
   8   1   0     1032.25     1010.09     41.50 o
   9   1   0       91.02       82.99      6.26 o
  10   1   0       22.66       28.24      4.36 o
  11   1   0        0.01        4.90      3.55 o
  12   1   0        0.86        1.93      2.88 o
 -13   2   0       21.47       20.91      6.42 o
 -12   2   0        0.11       -0.74      4.69 o
 -11   2   0       49.26       48.14      5.23 o
 -10   2   0        5.51        7.81      2.96 o
  -9   2   0      412.67      462.12     38.49 o
  -8   2   0       91.63       99.60      5.56 o
  -7   2   0       42.78       37.90      3.54 o
  -6   2   0     1453.02     1612.85     69.94 o
  -5   2   0     2382.72     2505.50     44.89 o
  -4   2   0     5384.98     4822.63    180.15 o
  -3   2   0     3608.22     3458.67     94.14 o
  -2   2   0       94.47      111.80      2.99 o
  -1   2   0       85.18       82.01      4.53 o
   0   2   0      920.37      892.08     24.07 o
   1   2   0       70.54       59.64      2.14 o
   2   2   0     1405.67     1326.34     36.20 o
   3   2   0      819.57      771.07     20.68 o
   4   2   0       35.37       40.33      2.72 o
   5   2   0      367.62      382.55     11.63 o
   6   2   0      174.71      160.28      5.49 o
   7   2   0        1.02        3.49      2.05 o
   8   2   0        0.00        3.38      4.20 o
   9   2   0        0.03       -1.89      3.46 o
  10   2   0       23.62       35.49      6.92 o
  11   2   0       92.09      111.74      9.51 o
  12   2   0       21.03       32.69      5.47 o
 -14   3   0        1.62       10.46      8.97 o
 -13   3   0        0.27        1.56      5.43 o
 -12   3   0       18.65       24.29      5.85 o
 -11   3   0       35.63       35.36      2.08 o
 -10   3   0       30.99       33.69      1.98 o
  -9   3   0      155.45      136.11      5.32 o
  -8   3   0      180.33      181.71      3.90 o
  -7   3   0      185.04      186.22      3.87 o
  -6   3   0      227.15      202.87      4.06 o
  -5   3   0     2911.91     3226.16     76.78 o
  -4   3   0      433.48      477.89     12.33 o
  -3   3   0     1309.31     1433.78     38.68 o
  -2   3   0        2.67        3.06      0.61 o
  -1   3   0      277.52      297.31      7.32 o
   0   3   0     3410.81     3195.99     91.09 o
   1   3   0     2343.02     2032.77     50.44 o
   2   3   0      483.92      517.28     15.36 o
   3   3   0     4131.50     4059.30    157.67 o
   4   3   0        3.02       -1.18      3.17 o
   5   3   0      142.71      137.36      4.92 o
   6   3   0      473.21      435.79     12.49 o
   7   3   0       59.12       49.24      5.27 o
   8   3   0        0.03       -2.47      4.53 o
   9   3   0       16.20       14.16      4.45 o
  10   3   0       51.45       70.56      9.22 o
  11   3   0       42.39       55.69      5.50 o
 -14   4   0        0.77        6.92      6.67 o
 -13   4   0        1.49       23.22      8.48 o
 -12   4   0       10.88       11.94      4.78 o
 -11   4   0        4.30        2.79      3.38 o
 -10   4   0       12.83       19.68      1.29 o
  -9   4   0       86.51       86.37      6.09 o
  -8   4   0      340.68      377.97     15.77 o
  -7   4   0      693.60      771.82     24.71 o
  -6   4   0       35.45       34.27      4.90 o
  -5   4   0     2665.32     2867.35     72.91 o
  -4   4   0      110.04      129.48      3.86 o
  -3   4   0       69.39       67.55      4.32 o
  -2   4   0       89.53      107.01      3.17 o
  -1   4   0        0.48       -0.58      0.87 o
   0   4   0       32.62       32.33      1.56 o
   1   4   0       60.18       55.60      2.05 o
   2   4   0      732.36      674.19     19.36 o
   3   4   0      104.93      113.51      3.99 o
   4   4   0      238.92      232.83      7.57 o
   5   4   0      161.87      154.57      6.46 o
   6   4   0       70.20       73.44      4.20 o
   7   4   0      136.69      131.90      8.73 o
   8   4   0        5.78        2.31      5.10 o
   9   4   0        4.28        4.86      4.53 o
  10   4   0        0.75        0.58      5.52 o
 -14   5   0       35.04       47.10      8.23 o
 -13   5   0        1.23        2.14      4.86 o
 -12   5   0        6.76        5.10      4.61 o
 -11   5   0        8.28        7.99      3.79 o
 -10   5   0       85.25       69.33      5.35 o
  -9   5   0       34.84       42.07      4.86 o
  -8   5   0       64.82       69.08      6.96 o
  -7   5   0      350.22      336.29     16.92 o
  -6   5   0     1330.26     1336.58     45.83 o
  -5   5   0      513.49      606.74     12.88 o
  -4   5   0      724.33      864.25     23.32 o
  -3   5   0     1071.22     1125.09     49.69 o
  -2   5   0      194.00      214.15      5.59 o
  -1   5   0      127.48      117.24      7.70 o
   0   5   0     1807.90     1694.85     43.31 o
   1   5   0       40.14       60.23      3.42 o
   2   5   0      119.09      135.83      5.06 o
   3   5   0      470.30      460.48     13.82 o
   4   5   0        1.34        1.03      1.70 o
   5   5   0        9.60        7.30      2.43 o
   6   5   0        1.60       -3.79      3.05 o
   7   5   0        0.01       -3.95      4.94 o
   8   5   0        0.12        1.48      4.53 o
   9   5   0        1.36        9.55      7.08 o
  10   5   0       11.17       10.95      8.32 o
 -14   6   0       20.15        8.32      6.59 o
 -13   6   0       10.00       20.67      5.85 o
 -12   6   0       17.48       14.74      4.61 o
 -11   6   0       10.42       13.42      4.45 o
 -10   6   0       87.88       71.88      6.01 o
  -9   6   0       91.85       87.60      6.83 o
  -8   6   0       23.88       28.26      4.53 o
  -7   6   0        8.40        5.39      0.56 o
  -6   6   0      143.16      147.37     14.41 o
  -5   6   0      690.54      769.71     20.70 o
  -4   6   0     1575.17     1857.65     45.47 o
  -3   6   0       42.05       32.86      1.82 o
  -2   6   0     1182.02     1245.12     30.60 o
  -1   6   0        2.88        4.33      1.81 o
   0   6   0      101.85      103.85      3.81 o
   1   6   0      780.64      705.28     19.93 o
   2   6   0      246.01      227.81      7.53 o
   3   6   0        2.82        2.87      3.87 o
   4   6   0       82.20       83.67      4.32 o
   5   6   0        1.28        4.28      4.20 o
   6   6   0      158.00      130.75      7.00 o
   7   6   0        2.98        3.13      4.03 o
   8   6   0       47.39       45.53      7.08 o
   9   6   0        1.41        0.91      6.18 o
 -14   7   0       16.46       14.33      6.18 o
 -13   7   0        4.84       -2.47      4.94 o
 -12   7   0       59.19       41.58      6.50 o
 -11   7   0        2.76        4.53      5.43 o
 -10   7   0      440.62      469.39     19.68 o
  -9   7   0        5.65        6.42      3.29 o
  -8   7   0      274.12      273.85     12.43 o
  -7   7   0      144.75      147.80      6.16 o
  -6   7   0      193.23      190.84      5.67 o
  -5   7   0        1.09       -1.80      1.70 o
  -4   7   0        8.57        5.78      7.16 o
  -3   7   0        5.54        5.79      2.18 o
  -2   7   0      293.18      312.08      9.22 o
  -1   7   0      228.03      209.62      6.37 o
   0   7   0       90.03       89.60      6.38 o
   1   7   0        0.10       -0.04      1.81 o
   2   7   0       10.21       11.38      2.31 o
   3   7   0       22.86       17.04      3.38 o
   4   7   0      251.19      210.12      9.88 o
   5   7   0      170.01      176.12     10.54 o
   6   7   0       23.49       18.69      4.53 o
   7   7   0        0.00       -6.67      4.45 o
   8   7   0        3.04        0.91      7.66 o
 -14   8   0        0.31        1.24      5.85 o
 -13   8   0       23.27       29.56      6.18 o
 -12   8   0       27.00       30.46      4.94 o
 -11   8   0        3.80        6.75      4.20 o
 -10   8   0       69.94       67.84      5.85 o
  -9   8   0      142.05      149.93      8.48 o
  -8   8   0      139.19      137.31      4.37 o
  -7   8   0     1432.88     1427.78     52.78 o
  -6   8   0      123.08      128.42      5.68 o
  -5   8   0       12.74       12.63      2.04 o
  -4   8   0      881.28      943.17     29.31 o
  -3   8   0       43.53       43.72      3.01 o
  -2   8   0      216.09      212.28      6.79 o
  -1   8   0       78.89       79.28      3.77 o
   0   8   0     1246.61     1212.58     32.34 o
   1   8   0       20.75       12.53      2.83 o
   2   8   0      101.62       84.72      5.93 o
   3   8   0       14.90       19.84      3.38 o
   4   8   0       46.19       45.53      5.76 o
   5   8   0       18.19       15.97      6.26 o
   6   8   0        6.26       11.61      6.59 o
   7   8   0        2.03        0.74      6.34 o
 -14   9   0        0.56        4.53      6.83 o
 -13   9   0       10.87        6.92      5.76 o
 -12   9   0        1.85       -3.62      4.69 o
 -11   9   0        9.82       23.88      6.26 o
 -10   9   0        8.12       26.10      5.10 o
  -9   9   0      171.38      160.93      5.68 o
  -8   9   0      257.06      287.63     10.83 o
  -7   9   0       60.40       72.87      5.10 o
  -6   9   0      144.26      172.82      8.65 o
  -5   9   0      183.05      176.53      8.56 o
  -4   9   0       10.18        6.52      2.88 o
  -3   9   0      118.60      122.56      9.14 o
  -2   9   0      190.76      192.29      6.91 o
  -1   9   0      117.69      112.80      4.89 o
   0   9   0       54.65       52.86      4.12 o
   1   9   0     1276.30     1299.83     49.07 o
   2   9   0        0.98        1.32      3.13 o
   3   9   0        0.95        1.15      4.20 o
   4   9   0       53.59       58.87      8.15 o
   5   9   0       20.43       18.69      7.25 o
   6   9   0        6.92        9.06      5.52 o
 -13  10   0        8.33       11.03      9.55 o
 -12  10   0       20.99       16.63      5.68 o
 -11  10   0       54.99       60.93      6.34 o
 -10  10   0        0.09        4.28      4.53 o
  -9  10   0       69.56       62.40      5.52 o
  -8  10   0        2.00       -7.90      5.27 o
  -7  10   0      475.70      496.89     20.09 o
  -6  10   0      125.43      133.96      7.66 o
  -5  10   0       73.68       69.49      5.52 o
  -4  10   0        7.88       11.61      3.54 o
  -3  10   0       74.27       64.06      5.52 o
  -2  10   0      420.55      420.08     16.80 o
  -1  10   0      106.09      114.20      6.75 o
   0  10   0      297.90      343.67     14.41 o
   1  10   0      178.44      170.19      8.73 o
   2  10   0       11.50        6.18      6.18 o
   3  10   0        3.99       11.94      4.94 o
   4  10   0        8.39        2.88      7.08 o
   5  10   0       14.20       17.29      8.65 o
 -13  11   0       53.59       58.29      9.55 o
 -12  11   0       68.83       89.50     10.04 o
 -11  11   0       39.23       34.50      7.99 o
 -10  11   0        0.44       -0.99      4.28 o
  -9  11   0        0.02        8.23      4.28 o
  -8  11   0       68.91       64.39      7.00 o
  -7  11   0       16.51        3.21      5.52 o
  -6  11   0       98.97       94.85      6.83 o
  -5  11   0      293.59      277.31     14.41 o
  -4  11   0      493.29      449.06     19.60 o
  -3  11   0        9.70        6.92      3.87 o
  -2  11   0      338.91      340.29     15.64 o
  -1  11   0       24.80       25.52      4.36 o
   0  11   0        8.59       -2.80      5.27 o
   1  11   0        9.46       13.50      4.86 o
   2  11   0       11.62        7.66      5.02 o
   3  11   0      140.96      158.66     12.60 o
   4  11   0        0.95        7.25     10.04 o
 -12  12   0        5.49       15.07      9.06 o
 -11  12   0        1.47        4.03      5.60 o
 -10  12   0       13.19       14.66      5.68 o
  -9  12   0       42.81       30.55      6.09 o
  -8  12   0       58.13       66.20      8.65 o
  -7  12   0      140.79      143.18      9.30 o
  -6  12   0       41.18       41.17      5.52 o
  -5  12   0       85.66       98.06      9.39 o
  -4  12   0        3.16        0.58      3.71 o
  -3  12   0       46.57       37.13      6.59 o
  -2  12   0       35.37       32.85      5.27 o
  -1  12   0        0.02        3.38      4.78 o
   0  12   0       37.60       31.95      5.52 o
   1  12   0       83.41       98.80      8.97 o
   2  12   0        6.88       23.79      8.48 o
 -11  13   0       25.90       20.17      6.34 o
 -10  13   0       10.87       10.70      6.34 o
  -9  13   0       28.98       32.19      8.89 o
  -8  13   0       18.34       25.94      6.50 o
  -7  13   0        4.06       -4.03      7.08 o
  -6  13   0      293.42      310.73     17.54 o
  -5  13   0        3.91        7.66      7.25 o
  -4  13   0       98.39      106.71      8.73 o
  -3  13   0       20.23       24.12      5.43 o
  -2  13   0        6.82       11.94      4.94 o
  -1  13   0        3.31        6.01      5.19 o
   0  13   0       40.63       45.45      7.25 o
   1  13   0        4.34        0.99      9.22 o
 -10  14   0        0.00       -2.06      5.76 o
  -9  14   0       16.80       12.51      5.93 o
  -8  14   0        0.72        0.00      7.82 o
  -7  14   0        0.02        2.39      5.76 o
  -6  14   0        2.75        3.21      4.94 o
  -5  14   0        3.62        6.34      6.42 o
  -4  14   0        0.43       -7.00      8.40 o
  -3  14   0       22.66       19.60      9.14 o
  -2  14   0       49.08       40.18     10.04 o
   6 -15   1       95.32       91.72      9.80 o
   7 -15   1        1.18        2.39      6.92 o
   1 -14   1       36.46       36.06      9.39 o
   2 -14   1        1.83       -5.60      5.52 o
   3 -14   1       35.59       32.85      6.67 o
   4 -14   1        2.74        0.00      7.41 o
   5 -14   1       68.58       68.01      8.07 o
   6 -14   1        2.54        2.22      5.76 o
   7 -14   1       45.33       70.15      9.47 o
   8 -14   1       23.62        7.16      5.35 o
   9 -14   1       66.63       69.74      7.57 o
  10 -14   1        0.03        1.73      5.93 o
  -1 -13   1        2.01        1.89      5.76 o
   0 -13   1        0.26       -0.16      6.83 o
   1 -13   1       44.87       39.77      7.99 o
   2 -13   1       36.10       26.76      7.57 o
   3 -13   1       15.14       15.56      5.85 o
   4 -13   1        0.45       -0.74      4.53 o
   5 -13   1       33.45       28.98      7.41 o
   6 -13   1       11.75        8.89      4.78 o
   7 -13   1        5.36        1.15      6.42 o
   8 -13   1       12.63       13.67      5.43 o
   9 -13   1        2.08        6.50      8.07 o
  10 -13   1        2.13       -3.21      5.10 o
  11 -13   1        1.98       -1.98      8.73 o
  -3 -12   1       27.94       27.58      8.73 o
  -2 -12   1        0.32       -7.78      5.19 o
  -1 -12   1       37.06       21.90      7.66 o
   0 -12   1      153.08      167.80     10.46 o
   1 -12   1       80.23       82.34      8.40 o
   2 -12   1       35.53       36.06      5.35 o
   3 -12   1        2.55        3.46      4.20 o
   4 -12   1       36.62       42.07      4.94 o
   5 -12   1       76.55       68.50      7.66 o
   6 -12   1       12.58       11.86      5.68 o
   7 -12   1       51.73       45.28      5.02 o
   8 -12   1       18.57       20.02      5.10 o
   9 -12   1       61.59       69.99      7.41 o
  10 -12   1       12.78        4.45      4.86 o
  11 -12   1        3.33        8.97      8.15 o
  12 -12   1        2.24      -10.13      6.75 o
  -4 -11   1        0.28        7.99      6.67 o
  -3 -11   1      124.28      127.78     10.04 o
  -2 -11   1      105.92      119.22      8.65 o
  -1 -11   1       20.50       29.64      5.02 o
   0 -11   1        6.25        1.15      3.79 o
   1 -11   1        1.14        7.90      5.02 o
   2 -11   1       16.17       14.90      3.71 o
   3 -11   1      173.76      166.40      8.56 o
   4 -11   1      129.60      122.76      7.82 o
   5 -11   1       42.95       49.24      5.10 o
   6 -11   1      209.35      189.21     10.29 o
   7 -11   1       36.51       35.24      4.86 o
   8 -11   1       26.92       19.26      2.05 o
   9 -11   1       62.81       58.13      7.20 o
  10 -11   1       46.17       58.38      6.18 o
  11 -11   1        0.19        3.29      6.83 o
  12 -11   1       50.97       55.08      7.00 o
  13 -11   1       37.00       25.94      6.50 o
  -5 -10   1       43.40       49.90      7.16 o
  -4 -10   1        2.39        0.08      4.36 o
  -3 -10   1        0.98        0.33      4.36 o
  -2 -10   1      155.74      153.97      8.40 o
  -1 -10   1      106.21      108.60      6.42 o
   0 -10   1       89.70       83.32      5.43 o
   1 -10   1      358.75      373.56     14.74 o
   2 -10   1      268.73      267.67     10.54 o
   3 -10   1      715.66      704.63     26.51 o
   4 -10   1       38.79       31.70      3.71 o
   5 -10   1       92.23      101.19      6.75 o
   6 -10   1      148.31      142.77      7.74 o
   7 -10   1      102.12       90.82      5.76 o
   8 -10   1      220.79      216.60      7.49 o
   9 -10   1       15.91       14.17      1.94 o
  10 -10   1       29.64       20.58      5.76 o
  11 -10   1      131.44      148.86      8.65 o
  12 -10   1        2.85        8.23      8.07 o
  13 -10   1        1.05       18.11      8.97 o
  -6  -9   1       19.63       21.00      6.50 o
  -5  -9   1       76.24       64.63      8.32 o
  -4  -9   1       59.63       62.82      6.01 o
  -3  -9   1        0.10        1.98      3.46 o
  -2  -9   1        8.41        6.59      2.88 o
  -1  -9   1       10.07        4.53      3.05 o
   0  -9   1      561.29      526.22     34.83 o
   1  -9   1        0.03       -2.43      2.22 o
   2  -9   1      239.86      218.03     20.71 o
   3  -9   1      200.80      186.63      6.02 o
   4  -9   1       93.25       89.66      3.02 o
   5  -9   1        0.97       -1.99      2.64 o
   6  -9   1      463.88      434.38     20.34 o
   7  -9   1      396.73      442.01     13.75 o
   8  -9   1     1319.37     1294.60     46.78 o
   9  -9   1       71.20       68.74      8.97 o
  10  -9   1        8.15        9.39      4.12 o
  11  -9   1        9.48       17.37      4.86 o
  12  -9   1       20.46       22.89      5.43 o
  13  -9   1        2.63        9.88      6.42 o
  14  -9   1        0.77       14.41      9.55 o
  -7  -8   1       39.63       30.96      5.60 o
  -6  -8   1       15.08       22.15      7.25 o
  -5  -8   1        3.90        4.78      4.28 o
  -4  -8   1        1.61       -6.09      4.53 o
  -3  -8   1       27.92       28.08      3.46 o
  -2  -8   1     1220.56     1180.96     38.74 o
  -1  -8   1       12.55        7.53      2.10 o
   0  -8   1      193.91      187.41      6.01 o
   1  -8   1       93.48       97.40      4.16 o
   2  -8   1       18.98       16.70      2.34 o
   3  -8   1      260.00      267.53     13.42 o
   4  -8   1        3.10        4.46      3.17 o
   5  -8   1       11.20       16.64      5.72 o
   6  -8   1      159.47      161.01      5.37 o
   7  -8   1       51.40       61.68      6.48 o
   8  -8   1      514.96      516.44     17.70 o
   9  -8   1      279.51      292.37     13.26 o
  10  -8   1        1.22        7.90      3.71 o
  11  -8   1       21.02       31.70      6.83 o
  12  -8   1        1.30       -0.58      3.87 o
  13  -8   1       49.01       67.35      7.08 o
  14  -8   1       59.75       43.72      8.07 o
  -8  -7   1       10.83       23.71      6.01 o
  -7  -7   1        6.59        5.68      6.75 o
  -6  -7   1       17.07       10.70      3.87 o
  -5  -7   1       71.39       66.86      5.43 o
  -4  -7   1      155.81      158.58      8.56 o
  -3  -7   1        2.46        2.90      3.58 o
  -2  -7   1      223.72      225.39      6.94 o
  -1  -7   1      826.76      773.70     32.23 o
   0  -7   1      416.12      399.89     11.82 o
   1  -7   1      683.53      689.36     18.24 o
   2  -7   1     2220.14     2269.04     56.62 o
   3  -7   1      222.91      284.09      7.83 o
   4  -7   1      108.16       88.90      3.43 o
   5  -7   1       16.53       24.60      1.99 o
   6  -7   1      620.78      681.27     23.85 o
   7  -7   1       94.12       89.25      2.70 o
   8  -7   1       36.35       43.96      1.95 o
   9  -7   1       40.68       45.78      4.20 o
  10  -7   1       58.78       56.65      6.01 o
  11  -7   1      150.87      115.85      7.82 o
  12  -7   1       16.66       22.40      5.35 o
  13  -7   1        1.92       -7.78      5.19 o
  14  -7   1       16.86       21.98      6.83 o
  -9  -6   1       68.01       98.56     10.95 o
  -8  -6   1        2.49        1.32      6.67 o
  -7  -6   1      121.55      110.16      7.49 o
  -6  -6   1        3.23        4.45      2.88 o
  -5  -6   1       90.07       73.61      5.19 o
  -4  -6   1        0.33        1.60      2.36 o
  -3  -6   1      211.42      188.88     10.58 o
  -2  -6   1      307.80      321.29      9.51 o
  -1  -6   1       43.94       44.72      3.33 o
   0  -6   1       40.29       46.42      3.62 o
   1  -6   1      594.83      611.82     16.51 o
   2  -6   1       14.52        6.61      1.45 o
   3  -6   1     1552.37     1618.66     39.41 o
   4  -6   1      237.52      320.18      8.49 o
   5  -6   1       29.27       24.75      1.92 o
   6  -6   1      187.70      178.57      6.28 o
   7  -6   1      105.82      105.59      5.38 o
   8  -6   1      263.99      280.50      9.25 o
   9  -6   1      778.88      792.07     32.11 o
  10  -6   1       11.16       11.03      3.62 o
  11  -6   1      104.76       86.53      6.09 o
  12  -6   1       44.33       47.59      5.93 o
  13  -6   1        1.41       -1.65      4.86 o
  14  -6   1        0.92       -3.05      6.26 o
 -10  -5   1        2.97       -0.13      4.12 o
  -9  -5   1       10.87        7.49      4.78 o
  -8  -5   1       45.90       46.52      5.93 o
  -7  -5   1      149.44      131.90      7.74 o
  -6  -5   1      121.72      116.42      6.59 o
  -5  -5   1      121.47      111.19      4.56 o
  -4  -5   1        2.09       -0.76      1.89 o
  -3  -5   1      140.06      145.96      6.50 o
  -2  -5   1      266.19      203.74      6.92 o
  -1  -5   1     1965.62     1992.29     55.38 o
   0  -5   1        7.90        7.89      1.19 o
   1  -5   1     1000.68     1012.69     26.65 o
   2  -5   1      133.89      155.90      4.73 o
   3  -5   1        2.63       -0.66      1.56 o
   4  -5   1       51.17       57.67      2.34 o
   5  -5   1      270.99      294.72      6.73 o
   6  -5   1     1935.70     2093.67     61.84 o
   7  -5   1        0.56        1.62      1.71 o
   8  -5   1      220.81      202.71     20.87 o
   9  -5   1       17.09       15.97      3.29 o
  10  -5   1        2.23       -7.04      4.69 o
  11  -5   1      168.01      165.58     10.54 o
  12  -5   1       43.96       60.68      7.57 o
  13  -5   1        2.60       -1.73      5.10 o
  14  -5   1        3.08        0.08      6.01 o
 -11  -4   1        5.48        1.07      3.91 o
 -10  -4   1        0.42       -1.00      4.61 o
  -9  -4   1        0.02       -3.13      4.20 o
  -8  -4   1       10.90        9.55      4.20 o
  -7  -4   1        3.64        7.33      3.21 o
  -6  -4   1        0.67        0.37      4.08 o
  -5  -4   1      211.42      206.78     14.29 o
  -4  -4   1      409.40      374.48     11.12 o
  -3  -4   1      339.47      308.44      8.72 o
  -2  -4   1      232.65      209.19      6.54 o
  -1  -4   1     1887.61     1850.18     45.37 o
   0  -4   1     1172.27     1071.05     33.18 o
   1  -4   1      106.19      124.46      9.43 o
   4  -4   1      260.38      304.56      6.95 o
   5  -4   1        0.25        2.63      2.16 o
   6  -4   1      444.29      543.49     17.44 o
   7  -4   1       27.49       23.13      2.39 o
   8  -4   1      237.04      237.23      6.53 o
   9  -4   1      125.79      130.65      3.25 o
  10  -4   1       16.93       18.44      2.33 o
  11  -4   1       88.88       95.29      3.06 o
  12  -4   1       16.31       19.18      5.10 o
  13  -4   1       16.92        1.32      7.90 o
  14  -4   1       24.48       28.16      7.49 o
 -11  -3   1        2.48       -4.53      4.82 o
 -10  -3   1        1.56       -4.47      2.98 o
  -9  -3   1       80.96       84.56      7.33 o
  -8  -3   1       12.15        9.14      3.54 o
  -7  -3   1       22.77       17.04      4.53 o
  -6  -3   1      610.37      593.84     17.50 o
  -5  -3   1        6.15        2.35      1.80 o
  -4  -3   1       34.04       18.16      2.18 o
  -3  -3   1      112.34      125.84      4.31 o
  -2  -3   1      761.22      732.92     20.32 o
  -1  -3   1      192.06      187.19      5.17 o
   0  -3   1       41.87       36.98      1.65 o
   1  -3   1      228.41      228.90      5.41 o
   2  -3   1     1035.44     1016.79     31.06 o
   3  -3   1      191.39      144.68      3.42 o
   4  -3   1       79.46       70.10      2.11 o
   5  -3   1      271.48      267.59      6.28 o
   6  -3   1      100.99       85.48      2.40 o
   7  -3   1      101.60      118.50      4.93 o
   8  -3   1      265.27      248.97      8.41 o
   9  -3   1       18.78       26.32      1.39 o
  10  -3   1       50.22       48.11      3.20 o
  11  -3   1      139.35      154.59      4.35 o
  12  -3   1        6.58        5.19      6.26 o
  13  -3   1       21.78       11.86      5.52 o
  14  -3   1        2.36       20.91      9.39 o
 -12  -2   1        8.45        5.79      5.35 o
 -11  -2   1        5.62        7.43      3.53 o
 -10  -2   1       34.22       31.99      4.00 o
  -9  -2   1        0.63       -0.15      2.14 o
  -8  -2   1       26.91       21.82      4.53 o
  -7  -2   1      785.36      787.19     24.68 o
  -6  -2   1        0.53        4.09      1.54 o
  -5  -2   1       81.91       93.16      3.67 o
  -4  -2   1      678.53      689.65     20.00 o
  -3  -2   1      123.59      136.43      4.74 o
  -2  -2   1     4718.14     4014.87    120.66 o
   0  -2   1     1462.19     1493.56     46.34 o
   1  -2   1     2063.53     1964.78    207.03 o
   2  -2   1     7136.78     6654.52    280.85 o
   3  -2   1      582.86      585.82     10.97 o
   4  -2   1      712.12      723.34     14.51 o
   5  -2   1        2.54        3.63      1.13 o
   6  -2   1       14.00        9.24      1.60 o
   7  -2   1       19.37       21.36      2.57 o
   8  -2   1       62.00       68.05      2.82 o
   9  -2   1      158.20      177.68      9.02 o
  10  -2   1       12.14       15.16      2.17 o
  11  -2   1      116.15      108.40      4.21 o
  12  -2   1        2.47        1.89      4.94 o
  13  -2   1       39.72       38.20      7.08 o
 -12  -1   1        0.46       -2.84      5.15 o
 -11  -1   1       10.98        3.64      3.95 o
 -10  -1   1        7.49       21.57      3.16 o
  -9  -1   1       83.01       84.46      7.57 o
  -8  -1   1       21.03       22.18      4.45 o
  -7  -1   1      119.28      140.00      5.47 o
  -6  -1   1       33.88       29.25      2.51 o
  -5  -1   1      216.72      231.51     11.49 o
  -4  -1   1     2864.58     2757.31    113.71 o
  -3  -1   1     3442.20     3075.30    151.09 o
  -2  -1   1      290.26      291.82      7.18 o
   3  -1   1     8800.50     8002.51    297.48 o
   4  -1   1      673.85      625.70     15.41 o
   5  -1   1       23.65       19.51      1.81 o
   6  -1   1       85.79       86.04      4.36 o
   7  -1   1       53.24       54.82      2.96 o
   8  -1   1       80.37       73.23      4.04 o
   9  -1   1       31.13       25.36      3.95 o
  10  -1   1        0.22        0.00      3.05 o
  11  -1   1       27.47       37.60      7.04 o
  12  -1   1       19.91       34.88      3.99 o
  13  -1   1        0.09       -8.89      6.09 o
 -13   0   1        0.64        4.36      8.89 o
 -12   0   1       19.90       19.18      3.35 o
 -11   0   1       14.71       24.70      3.87 o
 -10   0   1       49.39       54.70      3.54 o
  -9   0   1      251.12      266.69     11.40 o
  -8   0   1        7.64        6.55      1.80 o
  -7   0   1      124.86      130.05      6.84 o
  -6   0   1        2.39        2.98      2.80 o
  -5   0   1     1434.78     1378.78     34.48 o
  -4   0   1      331.26      367.39     13.96 o
  -3   0   1        0.13        2.52      1.49 o
  -2   0   1     1597.92     1659.59     78.12 o
   2   0   1      673.64      641.66     15.97 o
   3   0   1      137.57      143.00      4.27 o
   4   0   1     1028.16      835.03     21.80 o
   5   0   1       40.79       26.61      1.71 o
   6   0   1      112.94      129.00      5.24 o
   7   0   1        0.86        2.30      2.84 o
   8   0   1      141.60      116.67      6.50 o
   9   0   1      333.28      340.37     15.23 o
  10   0   1       16.33       14.57      4.28 o
  11   0   1       26.02       30.88      5.68 o
  12   0   1        0.16        3.06      3.10 o
  13   0   1        4.47        6.50      6.09 o
 -13   1   1        2.33       -0.16      5.85 o
 -12   1   1        3.09        6.79      3.91 o
 -11   1   1        0.69        2.31      2.01 o
 -10   1   1       57.57       68.81      3.98 o
  -9   1   1      314.39      323.59     35.28 o
  -8   1   1      545.94      609.29     15.42 o
  -7   1   1      633.21      669.01     28.30 o
  -6   1   1       45.60       43.73      1.75 o
  -5   1   1        3.07       11.47      1.99 o
  -4   1   1     4847.91     4714.44    170.02 o
  -3   1   1        0.67        2.00      0.81 o
  -2   1   1      792.11      787.37     14.25 o
   1   1   1        0.62       13.59      1.02 o
   2   1   1     2010.45     1788.00     48.13 o
   3   1   1      924.17      862.02     24.54 o
   4   1   1      529.76      530.02     15.31 o
   5   1   1      526.13      541.92     18.02 o
   6   1   1        1.23        0.30      1.82 o
   7   1   1      204.61      192.35     12.14 o
   8   1   1      285.73      305.55     14.90 o
   9   1   1        4.63        1.56      3.46 o
  10   1   1        0.05       -0.58      4.12 o
  11   1   1        4.29       12.35      7.33 o
  12   1   1        6.87        9.50      3.54 o
 -13   2   1        9.51       12.35      7.90 o
 -12   2   1        0.31        6.01      2.72 o
 -11   2   1       13.35       11.59      5.85 o
 -10   2   1       16.86       27.24      4.98 o
  -9   2   1      824.34      880.25     29.43 o
  -8   2   1       10.58       10.04      1.42 o
  -7   2   1       53.67       35.69      1.97 o
  -6   2   1     1580.44     1727.04     34.32 o
  -5   2   1        0.19        2.16      0.70 o
  -4   2   1      626.06      692.34     24.12 o
  -3   2   1        4.76        1.50      0.47 o
  -2   2   1       11.65       17.42      0.91 o
   0   2   1     3188.60     2905.56     78.81 o
   1   2   1     1356.92     1223.69     30.33 o
   2   2   1       15.66       23.59      1.45 o
   3   2   1     1763.70     1637.42     43.26 o
   4   2   1      198.44      176.43      6.36 o
   5   2   1        4.63       11.70      2.26 o
   6   2   1      404.75      418.01     13.03 o
   7   2   1        0.37        3.95      2.88 o
   8   2   1        0.79       -3.95      4.28 o
   9   2   1       51.09       44.96      5.02 o
  10   2   1        0.05       -9.26      6.18 o
  11   2   1       46.07       48.25      6.75 o
  12   2   1        0.38       -3.15      3.54 o
 -14   3   1       37.06       69.08     11.61 o
 -13   3   1        1.05        8.73      5.52 o
 -12   3   1       11.75       13.75      4.28 o
 -11   3   1        0.98        2.16      1.22 o
 -10   3   1       28.05       27.28      1.48 o
  -9   3   1        1.51        1.57      1.05 o
  -8   3   1      226.32      225.81      5.86 o
  -7   3   1      804.70      823.29     21.99 o
  -6   3   1     1772.94     1932.80    118.89 o
  -5   3   1      899.89      975.64     45.83 o
  -4   3   1      610.53      592.30     12.51 o
  -3   3   1       10.89       18.42      2.68 o
  -2   3   1      512.70      539.94     13.67 o
  -1   3   1     1020.19      972.14     23.15 o
   0   3   1      271.40      243.05      6.43 o
   1   3   1     1106.53     1007.82     27.17 o
   2   3   1      772.47      785.28     22.97 o
   3   3   1      548.83      608.79     17.48 o
   4   3   1      335.32      351.60     11.09 o
   5   3   1        1.94        1.45      2.04 o
   6   3   1       54.04       67.12      5.93 o
   7   3   1      251.07      255.73     11.44 o
   8   3   1       14.18       14.66      5.19 o
   9   3   1       55.26       66.86      6.59 o
  10   3   1        9.72        4.86      5.10 o
  11   3   1        2.34       -6.09      5.10 o
 -14   4   1       19.90       17.29      7.57 o
 -13   4   1        3.56       13.50      7.41 o
 -12   4   1       10.48        2.88      6.42 o
 -11   4   1       74.44       68.34      7.08 o
 -10   4   1       33.61       52.37      5.76 o
  -9   4   1        3.00       -0.99      2.80 o
  -8   4   1       47.22       58.92      3.42 o
  -7   4   1      167.91      159.73     12.06 o
  -6   4   1      771.85      907.12     40.12 o
  -5   4   1     1572.04     1675.48     33.44 o
  -4   4   1      430.26      370.76      9.83 o
  -3   4   1      571.25      654.81     12.66 o
  -2   4   1      734.78      781.35     18.44 o
  -1   4   1      220.47      246.87      6.90 o
   0   4   1       99.41      106.31      3.39 o
   1   4   1     3413.88     3475.55     83.90 o
   2   4   1     1786.06     1749.09     48.14 o
   3   4   1      586.72      543.34     16.77 o
   4   4   1        0.05       -1.21      1.58 o
   5   4   1       32.43       27.86      2.83 o
   6   4   1        0.43       -1.56      2.96 o
   7   4   1       75.16       82.25      6.67 o
   8   4   1        0.21        0.91      4.03 o
   9   4   1       56.23       63.40      7.90 o
  10   4   1        3.76        0.33      5.35 o
 -14   5   1        7.38        4.69      6.26 o
 -13   5   1       12.35        9.22      6.01 o
 -12   5   1        0.20       -6.42      4.28 o
 -11   5   1       10.64        7.57      3.71 o
 -10   5   1        0.75       -1.98      4.36 o
  -9   5   1       30.74       25.69      4.12 o
  -8   5   1       79.60       85.13      8.23 o
  -7   5   1      225.52      232.62     15.97 o
  -6   5   1      213.49      191.93      5.45 o
  -5   5   1      703.54      695.33     19.35 o
  -4   5   1      143.87      149.32      4.57 o
  -3   5   1      478.26      470.77     11.73 o
  -2   5   1        0.05       -1.34      1.28 o
  -1   5   1       60.47       63.54      2.71 o
   0   5   1      278.85      288.48      8.39 o
   1   5   1       25.42       27.44      1.93 o
   2   5   1      488.91      533.11     15.07 o
   3   5   1      554.19      545.12     15.42 o
   4   5   1      724.19      683.84     31.62 o
   5   5   1       51.58       52.20      5.27 o
   6   5   1        2.04       10.54      4.53 o
   7   5   1      263.03      260.10     14.33 o
   8   5   1        3.64        4.94      4.53 o
   9   5   1       14.24        5.76      5.76 o
  10   5   1       11.36        6.34      6.50 o
 -14   6   1        2.63       -4.61      6.50 o
 -13   6   1        2.20        2.14      5.10 o
 -12   6   1       13.96       10.79      4.45 o
 -11   6   1       49.60       42.57      6.50 o
 -10   6   1       39.39       32.28      4.61 o
  -9   6   1       14.37        8.40      3.38 o
  -8   6   1        0.52        0.31      2.39 o
  -7   6   1      469.23      482.13     10.45 o
  -6   6   1      129.07      155.70      8.52 o
  -5   6   1      646.07      624.14     17.31 o
  -4   6   1     2006.36     2016.31     47.84 o
  -3   6   1      544.79      666.69     17.46 o
  -2   6   1      810.45      890.71     40.02 o
  -1   6   1       66.20       65.45      2.97 o
   0   6   1        1.55        0.27      4.03 o
   1   6   1      459.71      433.66     12.91 o
   2   6   1      681.59      653.47     19.50 o
   3   6   1       18.58       22.63      2.47 o
   4   6   1      102.35      106.05      6.42 o
   5   6   1        1.91        6.67      2.80 o
   6   6   1        0.13        4.28      3.54 o
   7   6   1       16.95       11.44      5.19 o
   8   6   1       22.75       15.23      7.33 o
   9   6   1        3.37        7.25      8.89 o
 -14   7   1        6.27        4.20      6.26 o
 -13   7   1        2.54        3.29      4.86 o
 -12   7   1       29.58       11.12      6.42 o
 -11   7   1       64.65       50.97      5.76 o
 -10   7   1      162.21      163.35      9.06 o
  -9   7   1      407.84      420.82     17.54 o
  -8   7   1      120.01      103.50      6.59 o
  -7   7   1       42.66       44.05      2.98 o
  -6   7   1       48.18       40.79      3.09 o
  -5   7   1      208.44      224.18      6.61 o
  -4   7   1       16.37        8.58      1.86 o
  -3   7   1       69.44       56.91      5.68 o
  -2   7   1      289.29      288.50      8.67 o
  -1   7   1      186.39      186.24      5.59 o
   0   7   1        6.42       -0.66      2.19 o
   1   7   1       16.04       15.09      2.95 o
   2   7   1        2.85        1.18      2.25 o
   3   7   1      443.16      456.14     18.20 o
   4   7   1        6.20        8.07      4.53 o
   5   7   1       17.49       20.83      5.68 o
   6   7   1       61.24       66.36      8.40 o
   7   7   1        0.18       -6.67      4.53 o
   8   7   1        1.29       -8.27      5.52 o
 -14   8   1        0.71        9.80      6.75 o
 -13   8   1        0.12       -4.61      5.68 o
 -12   8   1        1.35       10.62      6.59 o
 -11   8   1      140.52      145.82      9.63 o
 -10   8   1       15.86       20.17      5.60 o
  -9   8   1        0.39       -7.04      4.69 o
  -8   8   1        0.40        0.12      1.19 o
  -7   8   1       77.93       71.14      5.02 o
  -6   8   1       30.28       35.14      3.83 o
  -5   8   1      545.16      553.91     15.65 o
  -4   8   1     1407.07     1400.28     36.12 o
  -3   8   1       83.73       88.48      3.81 o
  -2   8   1      122.75      118.88      6.34 o
  -1   8   1      115.40      104.95      4.38 o
   0   8   1      514.93      489.52     13.42 o
   1   8   1        6.47        4.36      3.13 o
   2   8   1      100.22       89.17      5.60 o
   3   8   1       27.27       24.12      4.20 o
   4   8   1        0.46       -5.31      3.54 o
   5   8   1        1.11        7.16      6.34 o
   6   8   1        0.20       -3.21      5.10 o
   7   8   1       22.72       32.52      6.75 o
 -14   9   1       20.33        7.33      6.67 o
 -13   9   1       13.37        7.90      5.35 o
 -12   9   1       16.40       15.64      5.27 o
 -11   9   1        3.34        0.33      4.03 o
 -10   9   1       39.13       40.10      6.59 o
  -9   9   1      101.99       95.51      6.18 o
  -8   9   1       11.72        7.16      3.46 o
  -7   9   1       37.28       35.16      5.60 o
  -6   9   1      100.95      100.53      5.68 o
  -5   9   1      149.42      163.93      8.15 o
  -4   9   1      992.97     1005.81     35.16 o
  -3   9   1     1667.67     1749.13     60.10 o
  -2   9   1      644.38      673.01     23.05 o
  -1   9   1       26.64       20.25      4.94 o
   0   9   1      404.98      402.95     15.56 o
   1   9   1        0.61       -6.01      4.78 o
   2   9   1       25.52       28.08      5.60 o
   3   9   1       73.14       81.02      6.34 o
   4   9   1       17.81       11.28      5.10 o
   5   9   1        6.37        9.39      5.68 o
   6   9   1        2.89       -6.59      5.27 o
 -13  10   1        5.10      -10.13      8.97 o
 -12  10   1        5.89        7.74      5.93 o
 -10  10   1        0.45        2.39      4.53 o
  -9  10   1       30.82       24.04      4.61 o
  -8  10   1       51.98       51.13      6.18 o
  -7  10   1      234.32      233.59     11.77 o
  -6  10   1      290.66      269.57     12.93 o
  -5  10   1       86.09       93.88      4.45 o
  -4  10   1        6.42        1.89      3.21 o
  -3  10   1      786.12      796.76     30.22 o
  -2  10   1       62.76       64.22      4.94 o
  -1  10   1      300.34      308.02     13.59 o
   0  10   1       78.97       89.09      6.42 o
   1  10   1      239.12      236.71     11.69 o
   2  10   1       53.63       50.88      5.68 o
   3  10   1        2.94        8.89      5.43 o
   4  10   1       12.09       20.83      7.82 o
   5  10   1        1.10       -5.68      5.35 o
 -13  11   1        3.99        6.92      6.75 o
 -12  11   1        9.84       11.77      6.92 o
 -11  11   1       16.46       14.08      5.35 o
 -10  11   1       15.26        4.03      4.86 o
  -9  11   1       53.81       42.07      6.01 o
  -8  11   1       13.66       15.73      6.18 o
  -7  11   1       28.37       30.22      5.60 o
  -6  11   1       21.18       17.70      5.85 o
  -5  11   1      161.53      148.09      5.85 o
  -4  11   1        0.24       -4.53      3.62 o
  -3  11   1       17.96       14.66      4.53 o
  -2  11   1      169.11      179.57      9.80 o
  -1  11   1       16.91       11.86      4.86 o
   0  11   1        8.21        5.68      4.36 o
   1  11   1        1.15       -4.20      6.50 o
   2  11   1        2.51       -0.58      4.69 o
   3  11   1       33.88       28.24      8.73 o
   4  11   1        0.69        0.66      9.39 o
 -12  12   1       13.38       -4.36      9.55 o
 -11  12   1        1.46        5.68      6.83 o
 -10  12   1        3.69       -3.54      5.68 o
  -9  12   1        7.67        8.97      5.10 o
  -8  12   1       77.50       61.18      7.99 o
  -7  12   1        2.27       -1.89      4.45 o
  -6  12   1      160.25      141.45     10.29 o
  -5  12   1        0.05       -5.39      3.59 o
  -4  12   1        0.15        5.10      4.36 o
  -3  12   1      108.43      126.30     10.04 o
  -2  12   1       32.22       32.19      7.00 o
  -1  12   1       20.98       14.33      4.86 o
   0  12   1        4.48        9.06      7.08 o
   1  12   1       17.71       27.58      6.75 o
   2  12   1       40.48       45.86      9.30 o
 -11  13   1       69.88       65.13      9.14 o
 -10  13   1       60.66       72.70      8.81 o
  -9  13   1       13.19       11.44      7.66 o
  -8  13   1       34.67       36.97      7.41 o
  -7  13   1        1.83       -4.94      7.74 o
  -6  13   1       87.35       91.15      9.55 o
  -5  13   1        0.13       -4.45      3.55 o
  -4  13   1        8.82       11.61      7.33 o
  -3  13   1        0.72       -4.36      4.86 o
  -2  13   1        6.63        9.39      5.60 o
  -1  13   1        8.02       14.57      8.40 o
   0  13   1       51.88       48.50      9.63 o
  -9  14   1       16.77       27.42      7.33 o
  -8  14   1      119.78      107.78     10.79 o
  -7  14   1       10.92        5.02      8.23 o
  -6  14   1      115.21      116.92     10.46 o
  -5  14   1        6.62        4.71      4.19 o
  -4  14   1        2.57       -3.46      5.68 o
  -3  14   1        6.12        2.96      6.42 o
  -2  14   1        1.73       12.60      6.59 o
   5 -15   2       17.46       21.61      7.33 o
   6 -15   2        0.08       -6.50      6.01 o
   7 -15   2        6.26        3.05      8.40 o
   1 -14   2       49.42       41.74      7.00 o
   2 -14   2       12.41        5.43      5.27 o
   3 -14   2       76.06       81.68      8.48 o
   4 -14   2        7.66       -0.25      7.41 o
   5 -14   2        0.01       -1.98      4.69 o
   6 -14   2       89.27       97.31      7.70 o
   7 -14   2        8.70       14.16      7.90 o
   8 -14   2       57.62       65.13      7.74 o
   9 -14   2        7.41       -0.91      5.60 o
  10 -14   2        1.07       -2.88      8.15 o
  -1 -13   2        0.24       -0.33      7.57 o
   0 -13   2        6.91       16.47      7.90 o
   1 -13   2        8.74       10.13      4.78 o
   2 -13   2       69.66       70.89      8.07 o
   3 -13   2       93.85       89.75      7.99 o
   4 -13   2        2.90        1.49      4.12 o
   5 -13   2       43.02       53.02      5.76 o
   6 -13   2        7.67        2.12      3.54 o
   7 -13   2       23.18       25.94      3.74 o
   8 -13   2       13.67        9.06      6.59 o
   9 -13   2      162.74      184.10     13.67 o
  10 -13   2        0.31       -4.03      4.86 o
  11 -13   2      106.16      103.41     11.53 o
  -3 -12   2        0.36       -3.38      5.19 o
  -2 -12   2        3.22        7.00      7.00 o
  -1 -12   2        0.10        1.89      4.53 o
   0 -12   2      283.16      306.95     17.29 o
   1 -12   2       87.78       94.03      8.07 o
   2 -12   2        6.06        8.15      4.03 o
   3 -12   2       21.03       28.57      5.76 o
   4 -12   2        7.10        1.30      2.80 o
   5 -12   2       25.78       22.64      4.53 o
   6 -12   2        2.44        3.14      2.47 o
   7 -12   2        9.92        9.77      2.26 o
   8 -12   2       51.71       42.96      3.15 o
   9 -12   2        3.81       -5.27      4.36 o
  10 -12   2       31.22       27.42      5.85 o
  11 -12   2        5.25        9.14      7.99 o
  12 -12   2        3.66       -7.57      6.09 o
  -4 -11   2        0.21        5.85      6.34 o
  -3 -11   2       40.52       51.21      7.90 o
  -2 -11   2      123.60      141.45      9.14 o
  -1 -11   2        1.62        3.95      4.12 o
   0 -11   2        4.17        1.40      3.62 o
   1 -11   2      123.69      137.91      8.48 o
   2 -11   2        0.16        3.29      3.13 o
   3 -11   2        0.86       -3.21      2.96 o
   4 -11   2       13.49        9.83      2.76 o
   5 -11   2      212.11      198.18     10.54 o
   6 -11   2       85.99       96.46      4.49 o
   7 -11   2        7.94        7.56      1.71 o
   8 -11   2      140.49      129.72      5.61 o
   9 -11   2       58.63       58.06      4.08 o
  10 -11   2        2.99        2.80      6.42 o
  11 -11   2        1.62       -2.55      5.10 o
  12 -11   2       19.96       12.43      5.93 o
  13 -11   2       21.34       38.70     10.37 o
  -5 -10   2        9.01       11.77      5.68 o
  -4 -10   2        0.37       -0.25      4.69 o
  -3 -10   2        0.05       -4.28      5.52 o
  -2 -10   2       83.26       79.45      5.85 o
  -1 -10   2        3.98        1.65      4.61 o
   0 -10   2       28.30       34.99      4.20 o
   1 -10   2      167.67      155.49     18.03 o
   2 -10   2      231.00      223.06      7.56 o
   3 -10   2      205.37      219.13     12.51 o
   4 -10   2       79.86       82.52      4.16 o
   5 -10   2        9.95       14.82      3.21 o
   6 -10   2      513.41      540.71     19.31 o
   7 -10   2        1.43        3.16      1.55 o
   8 -10   2       28.36       20.36      4.32 o
   9 -10   2        0.09        0.96      2.02 o
  10 -10   2        0.88        0.91      4.12 o
  11 -10   2       60.84       75.42      8.65 o
  12 -10   2        2.46       -5.02      5.43 o
  13 -10   2       18.35       28.82      6.18 o
  -6  -9   2       26.15       27.83      6.34 o
  -5  -9   2       62.08       68.09      6.34 o
  -4  -9   2       16.33       15.23      4.36 o
  -3  -9   2       29.62       32.93      6.09 o
  -2  -9   2        5.72       -0.91      4.12 o
  -1  -9   2       99.99       92.68      4.19 o
   0  -9   2       28.35       21.96      2.92 o
   1  -9   2       38.42       33.48      2.82 o
   2  -9   2      906.02      951.94     40.88 o
   3  -9   2      744.52      707.18     19.31 o
   4  -9   2      278.12      272.12     12.84 o
   5  -9   2       52.32       47.65      3.18 o
   6  -9   2        5.68        9.55      3.34 o
   7  -9   2      284.25      263.26      8.20 o
   8  -9   2      105.65       99.30      4.57 o
   9  -9   2       12.21       16.29      1.90 o
  10  -9   2        5.14        5.93      3.87 o
  11  -9   2        2.19        2.14      4.36 o
  12  -9   2        0.90        0.08      6.59 o
  13  -9   2        1.92       -4.20      7.74 o
  14  -9   2       20.75       44.05     10.54 o
  -7  -8   2       19.07       22.97      5.27 o
  -6  -8   2        6.46       20.83      6.92 o
  -5  -8   2        1.27       -4.20      4.69 o
  -4  -8   2        0.03        7.16      4.20 o
  -3  -8   2       16.98       20.08      6.05 o
  -2  -8   2       56.55       58.26      4.69 o
  -1  -8   2      177.94      159.07      7.66 o
   0  -8   2      457.60      458.71     32.36 o
   1  -8   2      183.45      182.51     10.29 o
   2  -8   2      803.45      742.96     24.58 o
   3  -8   2       71.49       74.43      6.34 o
   4  -8   2      536.03      498.84     14.34 o
   5  -8   2      416.02      465.84     11.35 o
   6  -8   2       29.50       20.94      2.32 o
   7  -8   2      450.12      458.56     10.56 o
   8  -8   2      329.59      329.58     19.06 o
   9  -8   2        0.23        3.13      3.54 o
  10  -8   2       36.81       24.62      4.36 o
  11  -8   2      113.53      120.87      9.22 o
  12  -8   2        4.99        4.86      4.61 o
  13  -8   2        0.14        1.73      7.90 o
  -8  -7   2        0.00        0.05      3.55 o
  -7  -7   2       32.46       31.12      5.27 o
  -6  -7   2       15.78       16.71      4.12 o
  -5  -7   2        4.73       10.87      3.38 o
  -4  -7   2        2.40        1.75      2.03 o
  -3  -7   2        4.43        6.26      1.86 o
  -2  -7   2        3.01       -4.68      3.54 o
  -1  -7   2      105.39       81.32      3.54 o
   0  -7   2       30.00       39.49      2.31 o
   1  -7   2       59.84       64.86      2.82 o
   2  -7   2      178.76      168.95      5.13 o
   3  -7   2       84.11       83.47      2.53 o
   4  -7   2      176.67      195.41      5.59 o
   5  -7   2        3.56        0.04      0.83 o
   6  -7   2       20.44       14.97      1.07 o
   7  -7   2      408.91      410.65      9.97 o
   8  -7   2      499.83      503.15     11.83 o
   9  -7   2      255.47      243.22     10.87 o
  10  -7   2      236.22      226.09     12.02 o
  11  -7   2       12.36       16.30      4.28 o
  12  -7   2       14.64       21.82      5.43 o
  13  -7   2        8.17       11.44      5.35 o
  14  -7   2        0.42       -4.78      6.26 o
  -9  -6   2        1.51        0.52      3.49 o
  -8  -6   2        8.12        4.47      3.17 o
  -7  -6   2       19.14       13.42      5.68 o
  -6  -6   2       48.97       39.60      4.45 o
  -5  -6   2       40.78       37.01      4.78 o
  -4  -6   2        1.91       -2.64      2.43 o
  -3  -6   2       20.72       19.88      2.30 o
  -2  -6   2       44.10       48.73      2.84 o
  -1  -6   2        3.76       -0.51      1.38 o
   0  -6   2        1.32       -0.32      1.40 o
   1  -6   2     1930.94     1843.76     46.46 o
   2  -6   2      688.19      753.36     17.32 o
   3  -6   2      665.84      821.45     21.28 o
   4  -6   2      407.77      368.00      9.48 o
   5  -6   2      537.24      562.80     12.33 o
   6  -6   2        1.31       -1.10      2.65 o
   7  -6   2        6.22        7.55      1.20 o
   8  -6   2      278.84      296.18     17.91 o
   9  -6   2       79.10       84.39      5.60 o
  10  -6   2        2.96        2.80      4.86 o
  11  -6   2        3.21       -4.53      5.60 o
  12  -6   2        0.31       -7.74      5.85 o
  13  -6   2       10.58       14.41      8.15 o
  14  -6   2        6.48       -4.69      6.59 o
 -10  -5   2       12.72       13.31      4.18 o
  -9  -5   2        1.67       -0.29      3.62 o
  -8  -5   2        9.79       10.79      3.19 o
  -7  -5   2      138.37      139.39      9.55 o
  -6  -5   2       33.04       19.11      2.72 o
  -5  -5   2        7.21        2.46      1.98 o
  -4  -5   2       12.86       10.36      1.83 o
  -3  -5   2       29.65       35.82      5.35 o
  -2  -5   2      198.63      196.55      6.40 o
  -1  -5   2      428.93      379.82     10.88 o
   0  -5   2      276.77      308.85     19.60 o
   1  -5   2       41.54       31.53      1.89 o
   2  -5   2     4453.84     4822.88    198.02 o
   3  -5   2      145.25      130.98      3.19 o
   4  -5   2      502.81      484.55     10.83 o
   5  -5   2     3368.16     3491.14    127.16 o
   6  -5   2      550.48      569.43     17.52 o
   7  -5   2      228.33      218.05     12.23 o
   8  -5   2       56.56       78.18      6.09 o
   9  -5   2       64.92       43.31      4.03 o
  10  -5   2       99.17       90.40      6.34 o
  11  -5   2        1.97       -4.86      3.54 o
  12  -5   2       81.31       69.16      7.08 o
  13  -5   2        0.78        2.63      7.25 o
  14  -5   2       37.76       60.27      9.22 o
 -11  -4   2        4.16        0.69      4.34 o
 -10  -4   2        0.73       -0.34      3.66 o
  -9  -4   2        0.05        5.13      5.39 o
  -8  -4   2        6.84        9.81      2.84 o
  -7  -4   2        5.90        0.41      2.80 o
  -6  -4   2        2.12       -0.13      2.76 o
  -5  -4   2      169.92      151.96      5.06 o
  -4  -4   2       30.94       25.31      2.18 o
  -3  -4   2      279.66      306.66      8.64 o
  -2  -4   2       56.06       65.83      2.33 o
  -1  -4   2      652.26      681.30     18.01 o
   0  -4   2       81.07       63.92      3.54 o
   1  -4   2      935.63      989.39     43.56 o
   2  -4   2       52.55       43.29      1.34 o
   3  -4   2     1152.93     1170.58     26.73 o
   4  -4   2     1014.48     1044.49     22.72 o
   5  -4   2      106.32      107.78      3.55 o
   6  -4   2       48.83       36.49      2.21 o
   7  -4   2      146.18      130.55      5.15 o
   8  -4   2        8.99       14.21      1.72 o
   9  -4   2       14.32       12.78      1.26 o
  10  -4   2      467.18      438.34     13.34 o
  11  -4   2        5.47        5.83      3.94 o
  12  -4   2       91.15       81.76      7.25 o
  13  -4   2       42.21       36.47      6.50 o
  14  -4   2       51.43       59.86      9.06 o
 -11  -3   2        0.16        1.07      4.28 o
 -10  -3   2        0.45        0.54      3.09 o
  -9  -3   2        0.03        0.79      2.60 o
  -8  -3   2        1.32        1.14      2.39 o
  -7  -3   2       71.46       87.55      5.71 o
  -6  -3   2      192.43      167.86      5.65 o
  -5  -3   2      336.17      313.22     17.87 o
  -4  -3   2     1716.22     1613.59     41.51 o
  -3  -3   2     1290.71     1403.70     35.04 o
  -2  -3   2      305.87      271.03      8.86 o
  -1  -3   2      156.28      155.37      6.26 o
   0  -3   2     1405.36     1426.63     60.72 o
   1  -3   2      727.50      751.02     16.95 o
   2  -3   2     1401.57     1546.55     36.00 o
   3  -3   2      112.56      131.93      4.05 o
   4  -3   2     1719.38     1607.10     27.83 o
   5  -3   2     2329.09     2397.39     46.64 o
   6  -3   2       47.78       52.22      2.96 o
   7  -3   2        0.97       -0.65      1.82 o
   8  -3   2       12.88       15.91      1.71 o
   9  -3   2        0.92        0.80      1.37 o
  10  -3   2      226.61      257.16     11.26 o
  11  -3   2       92.80      124.85      7.40 o
  12  -3   2        0.00        0.66      6.67 o
  13  -3   2       10.27        8.73      6.09 o
 -12  -2   2        4.99        6.96      4.78 o
 -11  -2   2        8.55       15.55      4.13 o
 -10  -2   2       18.40       21.63      3.10 o
  -9  -2   2        6.70        7.67      3.99 o
  -8  -2   2      102.75       95.30      4.45 o
  -7  -2   2      276.02      279.21     18.44 o
  -6  -2   2     1254.23     1381.64     82.20 o
  -5  -2   2      581.92      609.28     18.30 o
  -4  -2   2      251.19      260.49      7.34 o
  -3  -2   2     1589.72     1651.27     40.35 o
  -2  -2   2       36.96       39.97      2.78 o
  -1  -2   2     1880.93     1700.35    116.02 o
   0  -2   2      970.30     1041.62     33.85 o
   1  -2   2       17.23       35.29      0.80 o
   2  -2   2        0.11        2.58      1.22 o
   3  -2   2       66.27       44.50      1.46 o
   4  -2   2      401.60      396.62      8.86 o
   5  -2   2      394.90      498.27     18.26 o
   6  -2   2     2059.79     2210.69     67.51 o
   7  -2   2      182.26      195.77      6.20 o
   8  -2   2       75.06       72.45      3.34 o
   9  -2   2      135.51      170.75     11.16 o
  10  -2   2        5.33        4.50      4.90 o
  11  -2   2       17.87       12.78      1.78 o
  12  -2   2        8.60        0.33      5.10 o
  13  -2   2        0.09       -8.97      8.07 o
 -12  -1   2       21.13       21.24      5.43 o
 -11  -1   2       35.37       34.57      3.91 o
 -10  -1   2        1.24       -0.12      2.49 o
  -9  -1   2        2.05       -1.14      2.63 o
  -8  -1   2       69.52       77.85     10.02 o
  -7  -1   2       14.51       21.14      3.22 o
  -6  -1   2      109.29       89.34      4.00 o
  -5  -1   2      908.49      892.47     50.17 o
  -4  -1   2      514.75      552.14     39.88 o
  -3  -1   2     1796.53     1746.81    110.92 o
  -1  -1   2      171.03      146.30     17.62 o
   0  -1   2     3086.24     2911.38    107.12 o
   1  -1   2     2756.63     2252.52    118.72 o
   2  -1   2     1324.42     1268.03     22.79 o
   3  -1   2      624.75      652.03     16.54 o
   4  -1   2     3628.48     3603.54     90.37 o
   5  -1   2       95.84      108.05      3.58 o
   6  -1   2       14.28       12.00      2.43 o
   7  -1   2      489.48      455.46     19.51 o
   8  -1   2       27.26       23.30      3.05 o
   9  -1   2        9.17        9.06      3.62 o
  10  -1   2        1.66        0.25      5.35 o
  11  -1   2        0.07        8.23      6.18 o
  12  -1   2        1.79       -4.20      7.57 o
  13  -1   2        6.42        5.43      6.26 o
 -13   0   2       23.09       26.84      7.08 o
 -12   0   2        1.30        0.57      4.94 o
 -11   0   2        9.61        8.84      2.97 o
 -10   0   2        5.22        8.91      2.50 o
  -9   0   2        3.33        0.25      2.40 o
  -8   0   2       25.20       27.06      1.92 o
  -7   0   2      828.32      948.84     25.37 o
  -6   0   2       43.61       45.46      4.58 o
  -5   0   2       35.54       40.52      2.54 o
  -4   0   2     1292.97     1450.94     35.70 o
  -3   0   2       28.51       34.23      2.34 o
  -2   0   2     2035.95     1908.32     39.68 o
  -1   0   2      895.95      846.78     30.71 o
   0   0   2       33.11       44.31      7.52 o
   1   0   2     5094.97     4476.42    122.90 o
   2   0   2      325.94      308.61      8.64 o
   3   0   2      733.11      692.38     18.52 o
   4   0   2      186.41      154.46      5.10 o
   5   0   2     2257.56     2165.98     57.48 o
   6   0   2      677.69      689.48     27.75 o
   7   0   2       24.82       22.45      4.98 o
   8   0   2      242.40      254.75     10.87 o
   9   0   2        0.23        4.36      3.29 o
  10   0   2       12.39       12.10      4.61 o
  11   0   2        4.26        2.31      5.02 o
  12   0   2        7.60        8.07      5.68 o
 -13   1   2        7.88        0.41      5.85 o
 -12   1   2        0.02        0.75      3.17 o
 -11   1   2       52.46       56.14      7.49 o
 -10   1   2       40.37       41.52      5.31 o
  -9   1   2      121.94      127.17     17.91 o
  -8   1   2       36.82       41.99      1.99 o
  -7   1   2       29.15       33.13      1.73 o
  -6   1   2      546.02      450.06     11.06 o
  -5   1   2      616.98      670.87     19.00 o
  -4   1   2      371.02      357.80     13.44 o
  -3   1   2      747.41      737.44     16.16 o
  -2   1   2        7.55        1.69      0.30 o
  -1   1   2       34.28       32.55      0.92 o
   0   1   2      391.44      434.73     11.47 o
   1   1   2      101.94      106.26      3.11 o
   2   1   2      213.21      201.62      6.07 o
   3   1   2        5.89        5.56      1.08 o
   4   1   2       12.62       10.62      1.51 o
   5   1   2      200.07      172.33      6.23 o
   6   1   2       46.11       36.50      2.76 o
   7   1   2       53.11       53.47      3.22 o
   8   1   2      244.68      236.55     10.70 o
   9   1   2      446.50      483.47     21.57 o
  10   1   2        2.82        1.81      3.79 o
  11   1   2        0.77       -2.39      6.92 o
  12   1   2        1.04       -7.41      8.73 o
 -13   2   2       34.23       47.67      9.22 o
 -12   2   2        1.42       -1.71      3.91 o
 -11   2   2       30.14       18.38      3.87 o
 -10   2   2        1.10       -1.15      2.00 o
  -9   2   2        7.78        8.20      2.31 o
  -8   2   2       82.93       88.75      5.09 o
  -7   2   2      227.09      238.76      5.72 o
  -6   2   2       99.34       99.08      2.68 o
  -5   2   2       78.97       54.64      2.41 o
  -4   2   2     1005.48     1035.13     18.93 o
  -3   2   2        0.38        1.78      0.41 o
  -2   2   2     5044.19     5341.84    238.20 o
  -1   2   2     1749.34     1860.05     46.92 o
   0   2   2       87.83      106.13      2.96 o
   1   2   2      598.58      563.61     14.59 o
   2   2   2       16.65        8.99      1.77 o
   3   2   2       14.88       18.24      1.51 o
   4   2   2      492.67      442.74     13.70 o
   5   2   2        7.31        9.26      6.26 o
   6   2   2        4.06       11.06      2.79 o
   7   2   2       76.74      106.30      6.75 o
   8   2   2        1.69       -3.05      3.21 o
   9   2   2       42.28       45.28      5.60 o
  10   2   2        5.08       -6.18      6.59 o
  11   2   2       14.30        2.39      6.01 o
 -14   3   2        1.08        8.23      6.01 o
 -13   3   2        0.33        5.35      5.68 o
 -12   3   2      103.65       89.25      7.41 o
 -11   3   2      112.60       90.21      4.27 o
 -10   3   2       52.96       58.16      5.27 o
  -9   3   2      145.71      138.84      6.15 o
  -8   3   2       29.00       28.66      3.53 o
  -7   3   2       14.11       17.19      1.92 o
  -6   3   2       96.78      131.01      7.95 o
  -5   3   2      449.39      545.37     12.03 o
  -4   3   2      283.27      330.33      6.50 o
  -3   3   2      371.84      438.91     10.67 o
  -2   3   2       52.70       63.55      2.07 o
  -1   3   2     1079.48     1063.63     26.37 o
   0   3   2       13.68        6.25      1.14 o
   1   3   2        0.63       -0.33      0.98 o
   2   3   2      923.03      939.59     29.54 o
   3   3   2      181.31      174.95      5.69 o
   4   3   2      512.47      512.55     14.66 o
   5   3   2      237.14      217.46      7.62 o
   6   3   2      691.54      699.11     28.82 o
   7   3   2       17.37       10.04      4.94 o
   8   3   2      121.70      114.61      8.48 o
   9   3   2       19.73       23.71      4.78 o
  10   3   2        3.21        8.65      5.10 o
  11   3   2        2.26       -4.45      8.32 o
 -14   4   2        0.23        0.41      8.56 o
 -13   4   2       20.92       32.11      7.57 o
 -12   4   2        1.55       -0.66      6.34 o
 -11   4   2       40.81       57.14      6.67 o
 -10   4   2        5.72        9.39      3.46 o
  -9   4   2        7.91        3.87      4.28 o
  -8   4   2       10.58        8.43      2.23 o
  -7   4   2      269.17      310.48     18.85 o
  -6   4   2      268.70      261.60      6.46 o
  -5   4   2     1028.27      939.17     27.03 o
  -4   4   2      751.09      840.91     20.29 o
  -3   4   2     2268.41     2297.34     54.02 o
  -2   4   2     1665.50     1727.27     40.03 o
  -1   4   2      629.04      628.83     21.78 o
   0   4   2      676.75      670.21     18.06 o
   1   4   2      170.46      173.80      5.53 o
   2   4   2       39.03       41.84      2.37 o
   3   4   2        0.12       -1.75      3.50 o
   4   4   2      237.25      238.62      7.73 o
   5   4   2       12.67       13.75      4.28 o
   6   4   2      115.11      115.19      6.18 o
   7   4   2       35.09       42.40      4.53 o
   8   4   2        3.27        0.08      3.95 o
   9   4   2        2.29       -3.79      5.10 o
  10   4   2        4.28        6.01      7.90 o
 -14   5   2        0.00        0.16      6.09 o
 -13   5   2        3.20        3.05      5.52 o
 -12   5   2        1.10        2.47      3.87 o
 -11   5   2        0.17       -5.80      3.87 o
 -10   5   2        2.32        6.18      3.62 o
  -9   5   2        0.85        5.68      4.12 o
  -8   5   2       10.16       14.48      2.98 o
  -7   5   2      319.71      349.31      9.95 o
  -6   5   2      557.03      566.24     13.49 o
  -5   5   2       56.01       50.90      2.59 o
  -4   5   2     1503.10     1620.98     44.96 o
  -3   5   2       11.14       12.05      1.74 o
  -2   5   2      168.35      139.99      4.63 o
  -1   5   2     1885.11     1796.45     44.40 o
   0   5   2      542.67      607.91     22.27 o
   1   5   2      171.71      153.30      4.92 o
   2   5   2      140.70      132.23      4.79 o
   3   5   2       44.36       37.17      2.65 o
   4   5   2      128.10      109.70      8.44 o
   5   5   2        2.56        7.00      3.13 o
   6   5   2      119.21      112.88      6.42 o
   7   5   2        0.01       -1.15      3.87 o
   8   5   2        6.19       -2.63      6.67 o
   9   5   2        6.52        1.89      7.49 o
 -14   6   2        0.04        4.94      6.50 o
 -13   6   2        8.27        7.99      5.27 o
 -12   6   2      113.71      122.52     10.13 o
 -11   6   2        0.02        4.36      4.20 o
 -10   6   2        0.02        4.86      5.27 o
  -9   6   2      282.76      313.12     13.34 o
  -8   6   2      161.01      150.55      4.49 o
  -7   6   2      129.87      122.24      3.32 o
  -6   6   2      209.16      211.52     13.30 o
  -5   6   2       23.66       17.29      1.96 o
  -4   6   2       58.57       55.29      2.84 o
  -3   6   2      131.55      140.31      4.63 o
  -2   6   2      408.92      449.93     21.61 o
  -1   6   2      292.86      283.34      7.83 o
   0   6   2      495.62      469.39     14.03 o
   1   6   2      100.22       92.49      4.36 o
   2   6   2      293.70      265.59      7.83 o
   3   6   2      365.95      332.14     13.42 o
   4   6   2       91.77       83.16      5.35 o
   5   6   2       16.25       21.82      5.52 o
   6   6   2       27.82       21.32      4.86 o
   7   6   2       22.08       27.01      5.52 o
   8   6   2        0.01       -0.82      4.94 o
   9   6   2       38.66       45.70      7.66 o
 -14   7   2       33.77       32.93      7.90 o
 -13   7   2        0.76        7.08      4.94 o
 -12   7   2       20.36       10.87      6.83 o
 -11   7   2       24.82       32.77      5.35 o
 -10   7   2       10.63        7.00      4.20 o
  -9   7   2      628.20      673.01     27.50 o
  -8   7   2        1.60        2.05      1.22 o
  -7   7   2        3.11        2.11      2.76 o
  -6   7   2      245.16      252.91      7.39 o
  -5   7   2      347.02      291.67      8.34 o
  -4   7   2      641.41      618.84     16.66 o
  -3   7   2      390.10      385.16     16.34 o
  -2   7   2     1258.49     1282.02     58.79 o
  -1   7   2      242.26      250.21      8.15 o
   0   7   2       70.81       74.69      4.07 o
   1   7   2      267.76      253.84     20.09 o
   2   7   2       25.16       16.14      3.29 o
   3   7   2        7.07        4.28      4.28 o
   4   7   2       42.29       47.92      5.60 o
   5   7   2        0.29       -0.74      4.12 o
   6   7   2       69.85       65.37      6.09 o
   7   7   2        0.72        5.85      7.90 o
   8   7   2        0.80        2.63      6.26 o
 -14   8   2       12.87        4.78      6.92 o
 -13   8   2       39.98       39.27      6.34 o
 -12   8   2        5.63        8.32      6.92 o
 -11   8   2      167.42      165.33      8.89 o
 -10   8   2       77.95       63.48      6.01 o
  -9   8   2      112.17      102.06     11.03 o
  -8   8   2       62.30       56.27      1.46 o
  -7   8   2       84.84       88.10      5.68 o
  -6   8   2        3.84        2.63      4.20 o
  -5   8   2        2.71        5.28      2.31 o
  -4   8   2      302.05      268.98      8.73 o
  -3   8   2      180.26      180.84      9.02 o
  -2   8   2       61.22       49.66      3.07 o
  -1   8   2     1592.65     1602.98     99.42 o
   0   8   2      137.57      130.25      7.25 o
   1   8   2        0.91        0.41      2.96 o
   2   8   2        7.31        4.69      4.03 o
   3   8   2        0.88        1.65      3.95 o
   4   8   2        2.49        7.66      4.12 o
   5   8   2       48.63       60.43      6.67 o
   6   8   2       38.16       38.94      7.41 o
   7   8   2        2.63        5.27      6.83 o
 -14   9   2       18.65        4.53      9.39 o
 -13   9   2        0.09       -4.78      5.93 o
 -12   9   2       54.61       61.83      7.41 o
 -11   9   2       48.66       55.49      6.18 o
 -10   9   2        7.09       16.22      6.59 o
  -9   9   2      139.04      149.50      9.26 o
  -8   9   2      529.77      587.30     24.12 o
  -7   9   2        0.41       -0.33      4.94 o
  -6   9   2       94.14       79.54      5.43 o
  -5   9   2      138.79      147.93      7.20 o
  -4   9   2      118.71      104.73      6.83 o
  -3   9   2      896.01      901.16     32.19 o
  -2   9   2      257.62      253.84     11.53 o
  -1   9   2       76.15       72.78      5.35 o
   0   9   2       32.77       35.24      3.95 o
   1   9   2        5.14        6.59      5.52 o
   2   9   2      181.46      185.25     10.13 o
   3   9   2       11.38       14.41      4.28 o
   4   9   2       69.02       76.82      8.23 o
   5   9   2       20.60        8.48      5.43 o
   6   9   2        1.85        0.82      6.18 o
 -13  10   2        2.50        7.66      8.32 o
 -12  10   2       18.23       17.54      6.01 o
 -11  10   2       17.20       14.82      6.75 o
 -10  10   2        0.22       -5.02      4.12 o
  -9  10   2        4.74        0.08      3.95 o
  -8  10   2       47.33       45.61      6.50 o
  -7  10   2        1.31       -6.26      5.10 o
  -6  10   2      662.74      627.23     28.24 o
  -5  10   2      113.02      121.44      7.90 o
  -4  10   2       24.63       23.30      4.45 o
  -3  10   2      111.57      113.95      7.16 o
  -2  10   2        5.38       -8.15      5.43 o
  -1  10   2        7.52       17.78      4.20 o
   0  10   2        3.97       -4.20      3.95 o
   1  10   2       53.28       52.45      5.93 o
   2  10   2        0.01       -2.80      4.28 o
   3  10   2        3.87        1.24      4.53 o
   4  10   2        4.19        4.28      5.60 o
   5  10   2       31.09       47.51      8.15 o
 -13  11   2        5.66        5.10      7.57 o
 -12  11   2      138.92      155.78     11.20 o
 -11  11   2       17.53       21.16      7.74 o
  -9  11   2      138.81      137.25     10.46 o
  -8  11   2       25.22       25.36      6.18 o
  -7  11   2       75.28       72.21      8.15 o
  -6  11   2       18.83       18.53      4.28 o
  -5  11   2       37.84       33.68      4.86 o
  -4  11   2        7.00       14.90      4.86 o
  -3  11   2       46.68       39.36      5.35 o
  -2  11   2       16.39       15.23      4.69 o
  -1  11   2        1.70        6.01      4.69 o
   0  11   2      146.59      176.77     10.62 o
   1  11   2       22.06       26.35      5.76 o
   2  11   2       20.68       13.17      6.26 o
   3  11   2       26.81       15.56      8.56 o
 -12  12   2        0.83       12.84      7.57 o
 -11  12   2       26.50       30.30      7.08 o
 -10  12   2        6.97       -7.16      4.78 o
  -9  12   2      273.28      280.52     16.96 o
  -8  12   2      196.25      212.59     14.16 o
  -7  12   2        3.19       13.50      5.27 o
  -6  12   2       52.60       56.24      8.15 o
  -5  12   2       48.00       55.74      6.42 o
  -4  12   2       40.12       24.21      6.75 o
  -3  12   2       27.80       18.28      5.27 o
  -2  12   2       96.93      118.48      9.30 o
  -1  12   2        5.78        6.75      5.27 o
   0  12   2       10.81       16.63      6.18 o
   1  12   2       12.88        9.22      8.40 o
   2  12   2        0.77        5.43      6.75 o
 -11  13   2       11.24       12.51      9.55 o
 -10  13   2        7.24        6.67      6.50 o
  -9  13   2        1.89       -3.38      6.67 o
  -8  13   2       14.16        5.43      6.09 o
  -7  13   2        0.76       -1.73      5.60 o
  -6  13   2       19.46        5.10      8.32 o
  -5  13   2       52.24       60.93      7.16 o
  -4  13   2        0.12        9.80      5.35 o
  -3  13   2       17.55       11.86      5.52 o
  -2  13   2        0.37       -2.31      5.02 o
  -1  13   2      138.88      166.98     13.26 o
   0  13   2        2.30       -7.99      9.96 o
  -9  14   2       26.80       32.52      7.99 o
  -8  14   2        8.11       11.86      7.57 o
  -7  14   2        0.01        7.41      6.67 o
  -6  14   2        7.43       14.00      9.47 o
  -5  14   2        5.09       -2.14      8.15 o
  -4  14   2        3.32       -3.29      8.40 o
  -3  14   2       53.84       75.17     10.79 o
   5 -15   3        4.85        4.67      5.20 o
   6 -15   3        1.54       -3.38      7.82 o
   7 -15   3        2.55       -4.36      6.26 o
   1 -14   3       19.48       21.51      5.12 o
   2 -14   3        6.31        7.07      4.21 o
   3 -14   3       16.47       31.64      6.09 o
   4 -14   3        4.69        0.37      3.42 o
   5 -14   3        0.17        0.74      3.46 o
   6 -14   3        0.41        2.56      5.06 o
   7 -14   3        0.16       -1.32      5.27 o
   8 -14   3        1.43        2.31      6.83 o
   9 -14   3        4.34        9.63      7.57 o
  10 -14   3       40.12       38.29      7.00 o
  -1 -13   3        0.23        0.41      7.41 o
   0 -13   3        5.03       21.41      7.41 o
   1 -13   3        0.01       -6.18      6.26 o
   2 -13   3        7.57       15.56      6.26 o
   3 -13   3        7.76        4.43      2.90 o
   4 -13   3       36.06       37.63      5.10 o
   5 -13   3        4.00        0.74      2.72 o
   6 -13   3       76.82       81.39      5.24 o
   7 -13   3        0.16       -6.05      4.94 o
   8 -13   3        0.12       -2.80      4.94 o
   9 -13   3       23.62       28.65      8.48 o
  10 -13   3       19.74       18.03      6.18 o
  11 -13   3        0.27       -1.32      5.52 o
  -3 -12   3       19.69       25.83      4.65 o
  -2 -12   3        1.33       -1.73      6.92 o
  -1 -12   3       59.94       78.30      7.90 o
   0 -12   3        0.49       -0.25      3.95 o
   1 -12   3       12.79        2.22      5.27 o
   2 -12   3       41.85       48.00      5.60 o
   3 -12   3        8.98       14.99      4.12 o
   4 -12   3       83.89       88.12     10.50 o
   5 -12   3      217.67      247.26     10.31 o
   6 -12   3       14.52       11.62      2.52 o
   7 -12   3        1.56        0.25      1.66 o
   8 -12   3        9.59       12.93      3.01 o
   9 -12   3       10.22        2.42      6.75 o
  10 -12   3       36.46       31.70      5.93 o
  11 -12   3        1.29       -7.99      5.76 o
  12 -12   3        0.23        2.31      5.93 o
  -4 -11   3       77.57      109.01     18.20 o
  -3 -11   3       26.02       35.57      5.68 o
  -2 -11   3        0.47        1.56      4.03 o
  -1 -11   3       11.20        6.01      3.79 o
   0 -11   3       90.41       84.39      6.42 o
   1 -11   3      142.94      143.18      7.66 o
   2 -11   3      515.22      492.61     21.00 o
   3 -11   3       52.42       49.57      4.69 o
   4 -11   3      193.62      214.22     17.95 o
   5 -11   3       13.50        8.97      1.81 o
   6 -11   3        5.83        4.01      1.91 o
   7 -11   3        1.22       -0.80      2.51 o
   8 -11   3      156.48      143.34      4.97 o
   9 -11   3       23.90       24.74      6.42 o
  10 -11   3        6.04        2.63      4.45 o
  11 -11   3       16.72       14.90      6.42 o
  12 -11   3        2.49       -1.48      5.27 o
  13 -11   3        7.91        6.59      6.09 o
  -5 -10   3        0.47       -1.31      4.07 o
  -4 -10   3       34.19       30.38      7.00 o
  -3 -10   3      132.42      129.60      7.82 o
  -2 -10   3       13.67       16.38      3.79 o
  -1 -10   3        4.05        4.53      4.36 o
   0 -10   3      201.60      194.19     19.14 o
   1 -10   3       24.01       17.26      2.96 o
   2 -10   3       14.42       11.64      2.71 o
   3 -10   3        0.57       -2.60      2.24 o
   4 -10   3      915.43      941.29     23.41 o
   5 -10   3       21.41       12.09      1.66 o
   6 -10   3      344.92      318.52     10.21 o
   7 -10   3      132.68      135.71      4.65 o
   8 -10   3       16.16       11.08      1.16 o
   9 -10   3       17.84       19.56      2.16 o
  10 -10   3        7.68        9.71      2.19 o
  11 -10   3       18.28       18.20      5.10 o
  12 -10   3       33.62       36.97      6.83 o
  13 -10   3        4.86       -3.05      5.68 o
  -6  -9   3       38.92       52.23      6.79 o
  -5  -9   3       38.53       39.36      5.27 o
  -4  -9   3       74.36       86.45      6.83 o
  -3  -9   3       99.64       87.77      5.10 o
  -2  -9   3        4.05        0.56      2.72 o
  -1  -9   3       13.46        9.91      2.59 o
   0  -9   3      152.12      148.90      5.00 o
   1  -9   3       41.70       38.44      2.53 o
   2  -9   3      239.05      226.25     14.90 o
   3  -9   3       73.85       79.49      2.46 o
   4  -9   3        0.14       -1.50      1.59 o
   5  -9   3      748.10      778.69     29.33 o
   6  -9   3        0.05        0.23      1.76 o
   7  -9   3       26.56       25.73      4.12 o
   8  -9   3      163.98      182.76     13.42 o
   9  -9   3        0.20        5.13      1.87 o
  10  -9   3        0.02        8.15      5.60 o
  11  -9   3       34.07       33.84      5.27 o
  12  -9   3       41.65       36.15      6.26 o
  13  -9   3       10.95       16.80      6.34 o
  14  -9   3        0.80        0.74      6.42 o
  -7  -8   3       14.77       16.37      3.96 o
  -6  -8   3        6.65       10.57      3.58 o
  -5  -8   3       23.82       14.82      5.60 o
  -4  -8   3       27.00       19.68      3.62 o
  -3  -8   3      124.15      130.16      6.13 o
  -2  -8   3      405.59      402.03     13.83 o
  -1  -8   3      276.76      277.03     20.42 o
   0  -8   3      503.27      492.83     36.72 o
   1  -8   3      646.43      644.58     29.89 o
   2  -8   3        0.27       -0.25      2.03 o
   3  -8   3      157.29      145.04      8.82 o
   4  -8   3      358.65      381.90      8.43 o
   5  -8   3       67.09       59.65      2.17 o
   6  -8   3        9.01       10.61      1.39 o
   7  -8   3        0.41        0.82      3.21 o
   8  -8   3       11.89       12.00      2.15 o
   9  -8   3        3.22        9.14      3.29 o
  10  -8   3       30.57       31.21      5.85 o
  11  -8   3        0.73       -1.07      3.79 o
  12  -8   3        2.63       -0.41      4.20 o
  13  -8   3        9.27        6.50      4.78 o
  14  -8   3        1.00       12.43      8.65 o
  -8  -7   3       11.11       11.37      3.56 o
  -7  -7   3        2.49        2.97      3.11 o
  -6  -7   3       15.84       15.38      2.96 o
  -5  -7   3       60.40       69.16      5.19 o
  -4  -7   3        0.96        0.42      2.32 o
  -3  -7   3      198.46      177.67      5.96 o
  -2  -7   3        0.13       -2.77      1.97 o
  -1  -7   3     1113.56     1086.70     36.43 o
   0  -7   3       20.14       12.72      1.54 o
   1  -7   3       13.57       17.73      1.50 o
   2  -7   3      109.21      108.98      5.36 o
   3  -7   3      164.76      181.36      4.94 o
   4  -7   3      552.37      610.14     12.28 o
   5  -7   3      311.53      317.59      7.39 o
   6  -7   3      170.82      195.19      4.60 o
   7  -7   3     1362.77     1402.95     30.88 o
   8  -7   3       94.03      110.03      3.63 o
   9  -7   3       26.91       23.96      4.61 o
  10  -7   3       29.79       50.64      5.02 o
  11  -7   3        5.95        0.74      3.79 o
  12  -7   3        0.06        2.63      4.69 o
  13  -7   3       22.59       32.28      7.08 o
  14  -7   3        0.65       19.51      9.80 o
  -9  -6   3       19.62       28.44      4.38 o
  -8  -6   3       10.62       15.57      3.20 o
  -7  -6   3        0.56        5.85      3.30 o
  -6  -6   3       48.59       54.68      5.10 o
  -5  -6   3       80.55       66.58      4.36 o
  -4  -6   3      810.93      818.98     24.05 o
  -3  -6   3      114.18      114.08      4.26 o
  -2  -6   3       23.52       27.06      3.83 o
  -1  -6   3      172.12      172.78     11.28 o
   0  -6   3      353.67      324.78      9.03 o
   1  -6   3       55.45       54.34      4.35 o
   2  -6   3        7.24       17.86      1.46 o
   3  -6   3      174.59      206.20      4.64 o
   4  -6   3     1187.01     1400.65     33.12 o
   5  -6   3      101.57      137.54      3.47 o
   6  -6   3       31.30       25.19      1.69 o
   7  -6   3      150.01      164.33      5.63 o
   8  -6   3        1.92       -1.60      1.95 o
   9  -6   3        4.90        1.98      2.88 o
  10  -6   3       56.91       47.34      5.27 o
  11  -6   3       23.97       27.75      5.68 o
  12  -6   3        4.61       -1.24      4.61 o
  13  -6   3       21.72       25.52      6.75 o
  14  -6   3       11.30       11.20      8.81 o
 -10  -5   3        5.80        3.38      5.32 o
  -9  -5   3       35.16       38.30      8.77 o
  -8  -5   3        4.00        4.69      2.76 o
  -7  -5   3        6.70        3.42      2.27 o
  -6  -5   3       23.33       21.29      2.16 o
  -5  -5   3        5.98        7.54      1.80 o
  -4  -5   3      193.65      178.40      5.83 o
  -3  -5   3      712.91      641.96     16.87 o
  -2  -5   3      452.39      378.82     10.42 o
  -1  -5   3       85.78      106.83      5.72 o
   0  -5   3     2288.36     2392.04    125.06 o
   1  -5   3     1221.40     1298.74     41.97 o
   2  -5   3       93.69      109.24      2.83 o
   3  -5   3      560.88      750.17     16.59 o
   4  -5   3     2526.35     2536.79     53.12 o
   5  -5   3       84.16      119.82      3.20 o
   6  -5   3       18.35       15.60      1.35 o
   7  -5   3       35.25       46.27      3.09 o
   8  -5   3        8.09       11.47      4.12 o
   9  -5   3        1.21        6.34      2.80 o
  10  -5   3       18.68       18.03      4.03 o
  11  -5   3      396.02      412.01     19.35 o
  12  -5   3       30.02       20.34      5.10 o
  13  -5   3        2.29       10.29      4.86 o
  14  -5   3        3.61       -2.14      9.47 o
 -11  -4   3       16.96       20.75      4.40 o
 -10  -4   3        0.03       -6.04      4.98 o
  -9  -4   3       90.95       94.67      9.02 o
  -8  -4   3      100.07      115.20     10.25 o
  -7  -4   3       16.48       19.61      2.06 o
  -6  -4   3      288.62      277.49     15.96 o
  -5  -4   3        1.99        1.91      1.55 o
  -4  -4   3      121.92      155.27     15.29 o
  -3  -4   3       31.23       41.16      3.43 o
  -2  -4   3       48.05       63.62      5.42 o
  -1  -4   3     1295.87     1414.86     83.24 o
   0  -4   3      471.29      466.33     22.26 o
   1  -4   3       24.25       54.36      2.58 o
   2  -4   3      926.81     1014.00     22.74 o
   3  -4   3       49.76       32.72      1.13 o
   4  -4   3      240.70      267.44     10.05 o
   5  -4   3      582.09      552.36     10.37 o
   6  -4   3      137.49      138.10      3.37 o
   7  -4   3      415.59      396.41     10.13 o
   8  -4   3      649.16      685.62     18.14 o
   9  -4   3      330.31      328.22     10.96 o
  10  -4   3       16.06       18.99      1.99 o
  11  -4   3       35.01       34.29      2.97 o
  12  -4   3        3.24       -0.66      6.92 o
  13  -4   3       64.30       63.73      8.40 o
 -11  -3   3       14.90       21.58      4.31 o
 -10  -3   3        3.15        6.19      4.02 o
  -9  -3   3      152.81      166.16     15.85 o
  -8  -3   3       11.97        9.28      4.98 o
  -7  -3   3      157.79      157.32      9.51 o
  -6  -3   3       27.50       25.12      4.37 o
  -5  -3   3        4.85        3.77      1.22 o
  -4  -3   3     1320.06     1217.68     95.51 o
  -3  -3   3     5946.30     6785.59    286.28 o
  -2  -3   3        0.04       -1.21      0.81 o
  -1  -3   3      516.21      469.45     24.27 o
   0  -3   3       18.10       13.80      1.39 o
   1  -3   3      171.10      208.29      5.92 o
   2  -3   3        0.01        3.23      0.61 o
   3  -3   3      566.57      597.45     10.59 o
   4  -3   3      442.25      419.39      7.31 o
   5  -3   3       10.70       11.85      1.05 o
   6  -3   3        0.68       -0.76      1.07 o
   7  -3   3      136.37      149.00      6.99 o
   8  -3   3        0.15       -2.24      1.76 o
   9  -3   3       31.84       35.61      2.51 o
  10  -3   3       14.97       13.91      2.26 o
  11  -3   3       37.11       37.73      3.45 o
  12  -3   3       79.17       97.98      8.97 o
  13  -3   3        1.84        3.79      6.18 o
 -12  -2   3        1.05        6.52      4.14 o
 -11  -2   3       11.97       11.87      3.30 o
 -10  -2   3        2.49        4.20      3.68 o
  -9  -2   3        3.16        2.68      2.70 o
  -8  -2   3       41.03       36.06      3.87 o
  -7  -2   3        6.48        7.68      2.53 o
  -6  -2   3      572.15      564.88     25.17 o
  -5  -2   3      333.15      340.98     17.94 o
  -4  -2   3       67.66       66.29      2.15 o
  -3  -2   3     3399.96     3245.09    183.06 o
  -2  -2   3      328.64      264.57     14.06 o
  -1  -2   3      339.40      344.36     16.83 o
   0  -2   3     2593.30     2510.54     91.93 o
   1  -2   3     2540.80     2457.72     42.48 o
   2  -2   3       79.85       56.85      1.14 o
   3  -2   3      914.70      833.82     14.60 o
   4  -2   3      383.19      385.55     10.40 o
   5  -2   3      728.27      706.04     15.55 o
   6  -2   3      165.44      174.65      4.31 o
   7  -2   3       97.21       89.10      6.99 o
   8  -2   3       17.58       21.39      2.06 o
   9  -2   3       13.23       17.47      3.95 o
  10  -2   3        7.36       20.41      2.90 o
  11  -2   3       19.56       14.90      2.89 o
  12  -2   3        8.03       13.67      5.27 o
  13  -2   3        2.62        3.79      8.81 o
 -12  -1   3        4.90       10.66      4.51 o
 -11  -1   3       47.13       46.34      4.33 o
 -10  -1   3        0.03       -0.30      2.26 o
  -9  -1   3       21.07       21.54      3.71 o
  -8  -1   3      133.49      138.95      8.53 o
  -7  -1   3       55.98       62.01      2.50 o
  -6  -1   3        2.54        2.32      1.68 o
  -5  -1   3      807.85      844.28     51.53 o
  -4  -1   3        2.21        4.59      1.22 o
  -3  -1   3     1978.29     2081.23    109.87 o
  -2  -1   3     4790.10     5200.95    225.43 o
   0  -1   3       12.57       26.22      0.82 o
   1  -1   3     1517.61     1640.20     30.28 o
   2  -1   3     7194.47     6786.07    156.21 o
   3  -1   3       10.40       10.76      0.85 o
   4  -1   3        9.76       12.75      1.04 o
   5  -1   3      694.06      690.45     30.04 o
   6  -1   3      183.51      209.38      6.23 o
   7  -1   3        7.57        7.19      3.31 o
   8  -1   3      746.16      761.62     37.96 o
   9  -1   3      116.22      133.23     11.98 o
  10  -1   3       11.67        5.85      3.46 o
  11  -1   3        0.39        0.16      4.45 o
  12  -1   3        3.49       -3.71      5.60 o
  13  -1   3       19.51       13.01      6.67 o
 -13   0   3        7.80       22.72      7.33 o
 -12   0   3        7.12       18.63      6.30 o
 -11   0   3       25.55       31.71      6.30 o
 -10   0   3        5.99        5.22      2.50 o
  -9   0   3      106.90      109.97      4.65 o
  -8   0   3      147.35      158.67     11.31 o
  -7   0   3       42.96       45.59      1.98 o
  -6   0   3       52.70       51.35      4.35 o
  -5   0   3      917.80      918.15     19.10 o
  -4   0   3      107.31       99.02      3.08 o
  -3   0   3     1414.34     1327.34     34.80 o
  -2   0   3      299.30      341.64      8.83 o
  -1   0   3     7159.48     6787.08    249.81 o
   1   0   3     1279.24     1085.76     35.42 o
   2   0   3     1061.19     1010.28     25.08 o
   3   0   3        0.04        0.86      0.87 o
   4   0   3      212.41      230.82      7.28 o
   5   0   3      234.84      209.77      6.69 o
   6   0   3      166.20      181.81     11.69 o
   7   0   3      223.28      240.48     15.40 o
   8   0   3      303.42      303.98     14.00 o
   9   0   3        0.63       -1.32      3.38 o
  10   0   3        2.40       -3.21      5.93 o
  11   0   3        4.46        3.29      5.10 o
  12   0   3       24.32       29.64      6.67 o
 -13   1   3        0.19       -3.38      8.40 o
 -12   1   3       62.07       67.12      6.13 o
 -11   1   3       74.12       77.39      7.16 o
 -10   1   3      110.37      115.54      4.80 o
  -9   1   3      179.00      156.04      5.59 o
  -8   1   3       40.33       38.22      2.07 o
  -7   1   3       39.89       39.99      2.48 o
  -6   1   3        8.82       10.11      1.09 o
  -5   1   3      815.84      786.29     36.62 o
  -4   1   3       82.40       97.65      2.79 o
  -3   1   3      475.82      488.45      9.39 o
  -2   1   3      187.43      134.05      3.09 o
   0   1   3     4302.61     3984.92     88.79 o
   1   1   3      603.48      548.64     16.03 o
   2   1   3      603.36      564.21     16.38 o
   3   1   3      271.66      244.31      7.73 o
   4   1   3       66.61       87.53      3.87 o
   5   1   3      234.46      218.78      7.53 o
   6   1   3       31.48       37.78      2.63 o
   7   1   3       17.44       17.21      3.29 o
   8   1   3       31.75       37.87      4.53 o
   9   1   3       49.06       53.02      6.67 o
  10   1   3        6.09        4.20      4.53 o
  11   1   3        6.00        8.15      4.86 o
  12   1   3       15.35       18.69      9.39 o
 -13   2   3        3.79        2.72      5.43 o
 -12   2   3       17.15       27.74      3.18 o
 -11   2   3        0.05       -1.32      1.80 o
 -10   2   3       90.73       98.61      4.73 o
  -9   2   3       19.79       24.03      2.68 o
  -8   2   3      525.39      545.78     12.55 o
  -7   2   3        0.49       -0.43      1.26 o
  -6   2   3      146.83      179.38      7.63 o
  -5   2   3      746.96      827.25     25.94 o
  -4   2   3     1452.12     1375.39     29.86 o
  -3   2   3     1268.13     1332.66     52.13 o
  -2   2   3       25.83       30.87      1.48 o
  -1   2   3      656.89      722.46     18.40 o
   0   2   3       74.31       70.96      2.32 o
   1   2   3      409.80      366.21     10.43 o
   2   2   3       29.46       22.34      2.43 o
   3   2   3     1020.85     1012.75     29.98 o
   4   2   3       89.96      104.05      4.94 o
   5   2   3      201.27      197.03      7.25 o
   6   2   3       10.45       16.13      2.45 o
   7   2   3      269.55      258.86     11.36 o
   8   2   3      595.50      569.68     24.95 o
   9   2   3        0.05       -4.03      3.71 o
  10   2   3       26.83       14.41      6.92 o
  11   2   3        8.09       16.55      6.09 o
 -14   3   3       33.45       58.05      8.32 o
 -13   3   3        9.21        7.16      5.35 o
 -12   3   3       15.65       16.22      5.10 o
 -11   3   3       57.13       48.66      5.43 o
 -10   3   3       16.62       20.42      3.87 o
  -9   3   3       32.11       36.31      4.78 o
  -8   3   3      128.42      129.63     17.66 o
  -7   3   3       60.11       54.03      2.84 o
  -6   3   3      185.88      196.37     12.15 o
  -5   3   3       66.51       51.57      1.86 o
  -4   3   3      256.52      242.53      5.65 o
  -3   3   3      506.44      434.22     11.10 o
  -2   3   3     1653.13     1607.65     41.66 o
  -1   3   3     1457.42     1689.74     50.80 o
   0   3   3     3122.75     2991.80     76.65 o
   1   3   3      959.76      896.90     24.27 o
   2   3   3      218.44      214.75      7.47 o
   3   3   3      560.18      612.28     18.76 o
   4   3   3        2.77        2.50      1.68 o
   5   3   3      190.53      175.76      6.11 o
   6   3   3      394.95      372.32     15.64 o
   7   3   3        0.02       -1.65      4.69 o
   8   3   3       62.03       67.27      7.57 o
   9   3   3        1.06       15.64      6.83 o
  10   3   3        5.06        6.42      5.68 o
  11   3   3       16.96       16.38      9.72 o
 -14   4   3        1.01       -1.24      6.18 o
 -13   4   3       10.90       17.46      5.68 o
 -12   4   3        0.71        0.82      6.59 o
 -11   4   3       22.91       30.22      6.01 o
 -10   4   3       90.83       92.46      6.42 o
  -9   4   3       17.02        7.57      3.05 o
  -8   4   3       21.62       24.07      2.44 o
  -7   4   3      569.13      644.69     31.77 o
  -6   4   3      248.18      268.57     11.16 o
  -5   4   3       20.28       15.88      0.89 o
  -4   4   3      478.13      492.12      9.73 o
  -3   4   3       32.32       26.57      2.07 o
  -2   4   3      430.52      423.52     19.80 o
  -1   4   3     1838.54     1740.23     43.91 o
   0   4   3      792.10      829.27     23.61 o
   1   4   3     1167.43     1085.16     30.88 o
   2   4   3     3461.60     3440.80    100.78 o
   3   4   3       81.32       82.15      5.76 o
   4   4   3        0.13        2.65      4.24 o
   5   4   3       68.39       65.95      6.18 o
   6   4   3       41.02       42.49      5.68 o
   7   4   3       89.47       96.17      7.25 o
   8   4   3       54.05       55.91      6.26 o
   9   4   3       17.42       22.48      6.34 o
  10   4   3        0.65       -8.65      6.50 o
 -14   5   3       10.85        2.14      9.55 o
 -13   5   3        0.17        3.13      5.76 o
 -12   5   3        0.71        1.40      4.28 o
 -11   5   3       14.99       19.76      4.53 o
 -10   5   3      124.84      116.34      7.90 o
  -9   5   3      152.22      153.64      7.82 o
  -8   5   3       14.83       27.04      1.76 o
  -7   5   3       39.09       36.63      4.51 o
  -6   5   3     1330.01     1528.26     34.77 o
  -5   5   3       35.32       26.56      1.68 o
  -4   5   3        3.22       -1.25      1.54 o
  -3   5   3     2133.01     2271.55     52.80 o
  -2   5   3        0.37        3.79      2.07 o
  -1   5   3     1612.27     1713.84    101.64 o
   0   5   3     2199.72     2215.17     57.98 o
   1   5   3      268.45      273.38      8.88 o
   2   5   3      212.23      192.37     10.66 o
   3   5   3       76.83       66.60      3.35 o
   4   5   3       16.62       12.51      3.62 o
   5   5   3      577.39      562.76     22.97 o
   6   5   3       15.73       20.17      4.03 o
   7   5   3        2.79       -0.41      5.68 o
   8   5   3        2.31        0.00      6.92 o
   9   5   3        9.53       10.70      8.23 o
 -14   6   3        0.33       -3.05      5.76 o
 -13   6   3       13.92       16.96      5.68 o
 -12   6   3        1.35       -6.55      4.36 o
 -11   6   3       89.76       96.99      8.23 o
 -10   6   3        2.72        8.15      4.86 o
  -9   6   3      219.35      240.67     15.44 o
  -8   6   3      319.69      317.93     16.80 o
  -7   6   3      205.58      190.62     10.81 o
  -6   6   3        4.28        1.09      1.08 o
  -5   6   3       54.38       74.54      3.38 o
  -4   6   3      410.22      408.46     22.31 o
  -3   6   3      164.74      192.59      6.38 o
  -2   6   3      331.18      289.85      8.61 o
  -1   6   3      225.89      213.34      6.57 o
   0   6   3      280.38      230.06      7.20 o
   1   6   3       59.27       57.44      3.18 o
   2   6   3        0.03       -0.78      2.27 o
   3   6   3      148.63      154.46      7.66 o
   4   6   3        0.40        4.12      3.29 o
   5   6   3       71.21       76.49      6.09 o
   6   6   3       28.77       17.62      7.08 o
   7   6   3       17.67       17.70      5.52 o
   8   6   3        4.20        4.36      5.76 o
 -14   7   3        1.25        1.65      6.34 o
 -13   7   3        2.20        5.85      5.52 o
 -12   7   3        2.32        0.58      6.42 o
 -11   7   3       36.52       40.43      5.27 o
 -10   7   3      288.91      288.75     13.83 o
  -9   7   3      292.43      317.16     25.65 o
  -8   7   3       14.89       13.87      2.35 o
  -7   7   3        1.49        2.90      2.10 o
  -6   7   3      190.17      186.39      6.02 o
  -5   7   3      357.29      353.80     10.53 o
  -4   7   3      182.52      167.83      5.80 o
  -3   7   3      401.94      385.23     13.67 o
  -2   7   3       34.21       37.44      2.79 o
  -1   7   3       63.35       68.87      5.31 o
   0   7   3      126.42      118.09      4.86 o
   1   7   3      135.12      122.43      6.50 o
   2   7   3      436.49      437.12     17.46 o
   3   7   3       81.95       88.35      5.68 o
   4   7   3        7.72        2.31      5.27 o
   5   7   3        0.47        4.86      6.09 o
   6   7   3       17.01       30.55      7.16 o
   7   7   3        1.62        3.21      6.01 o
 -14   8   3        1.39        0.82      9.47 o
 -13   8   3       50.27       58.38      9.14 o
 -12   8   3        6.13       17.29      7.57 o
 -11   8   3       10.06        6.92      4.36 o
 -10   8   3       15.56       12.40      1.48 o
  -9   8   3       45.94       39.09      2.42 o
  -8   8   3      155.50      155.95      5.39 o
  -7   8   3      798.50      743.08     29.72 o
  -6   8   3     2128.85     2316.51     87.69 o
  -5   8   3      518.76      557.85     15.28 o
  -4   8   3      210.33      216.21      8.89 o
  -3   8   3      117.47      141.86      7.74 o
  -2   8   3       49.97       54.26      4.94 o
  -1   8   3        2.87       -0.99      3.29 o
   0   8   3     1415.97     1507.89     49.65 o
   1   8   3        0.12       -1.56      2.96 o
   2   8   3       96.77       81.76      6.18 o
   3   8   3       59.39       60.27      6.75 o
   4   8   3        8.45       13.75      6.50 o
   5   8   3        4.47       15.07      7.49 o
   6   8   3        7.14       12.27      6.59 o
   7   8   3        0.49        0.41      6.59 o
 -13   9   3        3.00       -0.41      6.34 o
 -12   9   3        0.94        1.81      5.02 o
 -11   9   3        0.01       -3.62      4.20 o
  -9   9   3       72.36       66.33      3.53 o
  -8   9   3       68.59       61.08      3.04 o
  -7   9   3        0.05       -7.53      5.02 o
  -6   9   3       24.31       22.07      4.28 o
  -5   9   3      376.16      356.35     14.99 o
  -4   9   3      312.81      289.08     12.51 o
  -3   9   3      657.19      662.39     24.45 o
  -2   9   3       18.39       16.88      4.12 o
  -1   9   3      161.17      158.25      7.82 o
   0   9   3      232.70      213.83      9.22 o
   1   9   3      328.03      332.80     15.15 o
   2   9   3       66.52       72.37      6.59 o
   3   9   3        0.00       -8.23      6.09 o
   4   9   3        2.16        0.66      4.78 o
   5   9   3        0.54        3.29      6.01 o
 -13  10   3        0.80       -1.15      7.16 o
 -12  10   3        7.56        2.14      8.48 o
 -11  10   3        4.02        0.91      5.19 o
 -10  10   3      142.57      139.97     10.46 o
  -9  10   3      280.16      281.67     15.23 o
  -8  10   3        0.03       -6.75      5.35 o
  -7  10   3      125.86      123.17      9.39 o
  -6  10   3       87.54       84.56      8.07 o
  -5  10   3       88.05       83.74      7.57 o
  -4  10   3      122.20      113.13      6.92 o
  -3  10   3       66.59       67.43      5.43 o
  -2  10   3      100.28       92.46      6.34 o
  -1  10   3        8.85        4.12      4.61 o
   0  10   3        4.40        6.34      4.36 o
   1  10   3        0.28        6.34      4.61 o
   2  10   3        1.92       -2.31      6.92 o
   3  10   3       38.04       42.98      6.50 o
   4  10   3       14.92        9.06      5.76 o
 -12  11   3       83.54       80.77      9.14 o
 -11  11   3       14.32       13.83      7.90 o
 -10  11   3        5.70       11.86      5.19 o
  -9  11   3        1.57        0.74      7.08 o
  -8  11   3       68.98       67.76      7.90 o
  -7  11   3       50.16       42.40      6.26 o
  -6  11   3       85.96       76.32      6.83 o
  -5  11   3      248.50      276.65     14.16 o
  -4  11   3      128.51      115.02      8.40 o
  -3  11   3        7.96        7.57      4.36 o
  -2  11   3        7.47        4.28      4.69 o
  -1  11   3       16.51       17.04      5.35 o
   0  11   3       90.48      103.08      8.32 o
   1  11   3       14.96       21.49      7.08 o
   2  11   3        5.57        8.40      5.68 o
   3  11   3       31.67       32.69      7.49 o
 -12  12   3        1.36        6.67      7.57 o
 -11  12   3       20.74        8.73      9.14 o
 -10  12   3        0.49        1.98      6.26 o
  -9  12   3        0.36        5.60      7.82 o
  -8  12   3        4.80        4.20      4.20 o
  -7  12   3        0.72        2.31      7.57 o
  -6  12   3       10.92       11.77      5.76 o
  -5  12   3       53.33       57.96      8.23 o
  -4  12   3       72.52       72.29      7.00 o
  -3  12   3       13.22       12.19      5.43 o
  -2  12   3       36.87       29.64      5.76 o
  -1  12   3        3.30       -3.29      5.19 o
   0  12   3        0.11        2.14      5.68 o
   1  12   3        4.17        1.81      8.65 o
 -10  13   3        9.28       21.90     10.29 o
  -9  13   3       42.28       28.98      8.07 o
  -8  13   3       32.16       26.68      6.34 o
  -7  13   3        0.05       -3.05      6.67 o
  -6  13   3      176.61      192.25     15.89 o
  -5  13   3        4.60        6.09      5.35 o
  -4  13   3       21.33       16.80      8.73 o
  -3  13   3        0.23      -11.61      8.15 o
  -2  13   3        5.00        0.58      8.48 o
  -1  13   3       11.73        8.89      6.59 o
  -8  14   3       75.26       89.50     12.10 o
  -7  14   3        2.11       14.66      7.00 o
  -6  14   3       31.87       39.11      7.57 o
  -5  14   3       56.62       58.13      7.82 o
  -4  14   3        5.66       -1.48      6.67 o
   5 -15   4       38.89       39.96      5.08 o
   6 -15   4       55.65       54.51      7.57 o
   7 -15   4        4.38        9.30      4.86 o
   1 -14   4       64.80       67.21      6.35 o
   2 -14   4       52.57       53.59      4.97 o
   3 -14   4       12.92       12.34      3.78 o
   4 -14   4       60.79       62.87      5.80 o
   5 -14   4        1.55       -2.04      2.90 o
   6 -14   4        0.87        0.99      3.55 o
   7 -14   4       59.28       59.12      8.23 o
   8 -14   4       11.69       11.94      6.09 o
   9 -14   4      197.39      233.42     16.30 o
  10 -14   4        2.25       -6.01      7.25 o
  -1 -13   4        5.28        2.02      5.32 o
   0 -13   4        6.61       10.81      7.57 o
   1 -13   4        3.30        4.95      3.25 o
   2 -13   4      134.63      147.18      7.66 o
   3 -13   4       81.76       85.21      5.87 o
   4 -13   4        4.16        6.19      4.03 o
   5 -13   4        2.33        1.85      2.37 o
   6 -13   4        1.47        0.55      3.58 o
   7 -13   4      124.48      113.58      6.00 o
   8 -13   4       20.90       14.33      4.45 o
   9 -13   4       89.04       79.53      4.93 o
  10 -13   4       14.53       25.77      7.99 o
  11 -13   4       34.20       44.21      8.40 o
  -3 -12   4       27.33       29.11      6.67 o
  -2 -12   4        0.18       11.45      8.73 o
  -1 -12   4       95.16      116.75      6.90 o
   0 -12   4       25.99       32.49      3.86 o
   1 -12   4       90.44       87.38      5.28 o
   2 -12   4       10.27       15.93      3.17 o
   3 -12   4        4.95       10.13      4.69 o
   4 -12   4       10.11        8.39      3.02 o
   5 -12   4      229.99      229.62      9.04 o
   6 -12   4      125.12      126.83      6.42 o
   7 -12   4        7.50        9.51      3.62 o
   8 -12   4        4.37        2.11      4.08 o
   9 -12   4      105.12       96.76      7.57 o
  11 -12   4        9.63       13.34      5.68 o
  12 -12   4       19.31       14.82      6.42 o
  -4 -11   4        0.18        4.20      4.33 o
  -3 -11   4       34.11       34.46     10.04 o
  -2 -11   4        0.07        1.06      4.03 o
  -1 -11   4        3.03       -1.42      2.71 o
   0 -11   4        1.15       -0.55      3.08 o
   1 -11   4       20.95       22.26      2.59 o
   2 -11   4       30.74       36.60      3.93 o
   3 -11   4       19.40       23.54      2.82 o
   4 -11   4       68.38       80.96      3.59 o
   5 -11   4       31.71       41.10      4.82 o
   6 -11   4        0.61        1.23      1.86 o
   7 -11   4      103.45      114.74     12.89 o
   8 -11   4        0.60        0.10      1.41 o
   9 -11   4       32.39       29.34      3.43 o
  10 -11   4       21.45       22.13      2.55 o
  11 -11   4        5.91        8.89      4.94 o
  12 -11   4       66.73       70.89      7.82 o
  13 -11   4       11.86        9.39      5.60 o
  -5 -10   4        2.89        2.09      4.73 o
  -4 -10   4       24.84       33.35      4.51 o
  -3 -10   4       30.59       24.42      3.28 o
  -2 -10   4       60.29       59.54      8.36 o
  -1 -10   4      101.60      120.26     17.44 o
   0 -10   4        5.90        6.88      2.18 o
   1 -10   4        0.92        3.59      1.91 o
   2 -10   4       38.57       39.68      4.25 o
   3 -10   4      192.60      200.86     12.04 o
   4 -10   4        0.01        1.96      1.70 o
   5 -10   4       11.91       11.88      1.91 o
   6 -10   4      402.80      400.81     10.09 o
   7 -10   4      108.08      106.24      3.66 o
   8 -10   4      180.00      177.48     14.33 o
   9 -10   4        4.67        2.61      2.80 o
  10 -10   4        0.73       -0.73      2.29 o
  11 -10   4        3.28        8.65      4.20 o
  12 -10   4        0.62       -0.66      5.10 o
  13 -10   4        3.98        9.14      6.26 o
  -6  -9   4        2.49        8.49     12.14 o
  -5  -9   4        2.25       -0.26      3.52 o
  -4  -9   4       19.21       14.65      2.71 o
  -3  -9   4        6.54       13.11      2.33 o
  -2  -9   4        2.95       -0.64      2.19 o
  -1  -9   4        0.69        1.24      1.92 o
   0  -9   4      281.30      300.26     16.65 o
   1  -9   4       23.46       26.99      3.85 o
   2  -9   4      507.09      511.52     17.07 o
   3  -9   4        2.40        5.12      1.86 o
   4  -9   4        6.35        3.11      1.32 o
   5  -9   4        4.54        3.37      1.78 o
   6  -9   4       54.78       46.19      2.75 o
   7  -9   4      256.81      277.22      7.00 o
   8  -9   4      181.93      176.29      5.98 o
   9  -9   4       11.73       13.87      2.23 o
  10  -9   4       19.42       13.36      2.05 o
  11  -9   4       20.58       21.41      6.42 o
  12  -9   4        5.98        7.49      6.75 o
  13  -9   4        0.51        5.35      8.40 o
  -7  -8   4       18.62       22.28      4.16 o
  -6  -8   4        4.89        7.99      4.53 o
  -5  -8   4       36.09       35.60      3.57 o
  -4  -8   4       13.31       12.19      3.43 o
  -3  -8   4      100.90       86.37      7.24 o
  -2  -8   4       61.77       64.00      8.26 o
  -1  -8   4      254.79      238.39     15.53 o
   0  -8   4       11.21       16.38      3.10 o
   1  -8   4       20.54       18.11      2.56 o
   2  -8   4      626.97      691.14     26.05 o
   3  -8   4       39.48       38.99      4.51 o
   4  -8   4       15.35       12.23      1.29 o
   5  -8   4        4.37        6.24      1.99 o
   6  -8   4        6.21        6.46      1.15 o
   7  -8   4       85.29       72.57      4.08 o
   8  -8   4       94.33       87.91      4.90 o
   9  -8   4       31.46       30.59      2.59 o
  10  -8   4      156.28      177.68      9.88 o
  11  -8   4        0.90        2.88      5.68 o
  12  -8   4        1.84       -1.73      6.42 o
  13  -8   4        4.19        4.78      5.76 o
  14  -8   4        0.35        2.47      5.93 o
  -8  -7   4        0.22       -0.53      3.18 o
  -7  -7   4       76.32      104.33     17.37 o
  -6  -7   4        3.23       -2.61      2.18 o
  -5  -7   4       21.59       16.30      2.40 o
  -4  -7   4      131.49      128.87      7.15 o
  -3  -7   4      118.56      103.88      7.16 o
  -2  -7   4      116.79      108.60      3.96 o
  -1  -7   4     1483.91     1511.88     92.04 o
   0  -7   4      365.11      382.25     15.07 o
   1  -7   4       51.01       66.28      2.91 o
   2  -7   4      526.93      583.86     16.81 o
   3  -7   4      285.68      335.52      7.53 o
   4  -7   4       42.03       44.08      1.68 o
   5  -7   4       21.69       28.50      1.68 o
   6  -7   4       63.10       62.37      2.40 o
   7  -7   4      161.00      150.01      5.28 o
   8  -7   4       40.27       36.84      2.57 o
   9  -7   4       38.62       30.63      3.79 o
  10  -7   4      424.27      400.89     19.35 o
  11  -7   4       29.84       31.95      6.18 o
  12  -7   4        2.97        2.14      7.16 o
  13  -7   4        7.67       10.62      5.85 o
  14  -7   4        0.07        3.13      6.26 o
  -9  -6   4       19.04       16.19      4.22 o
  -8  -6   4        1.19        0.19      6.38 o
  -7  -6   4       59.94       63.77      5.52 o
  -6  -6   4       32.43       38.87      2.63 o
  -5  -6   4        0.25        1.99      2.16 o
  -4  -6   4        8.40        7.66      2.83 o
  -3  -6   4       88.94       85.91      5.60 o
  -2  -6   4        7.54        3.39      1.29 o
  -1  -6   4      113.01      116.76      4.72 o
   0  -6   4      467.11      446.12     20.79 o
   1  -6   4     1406.92     1487.96     49.94 o
   2  -6   4      776.22      782.24     16.51 o
   3  -6   4     1097.49     1227.10     25.60 o
   4  -6   4      137.63      131.38      5.39 o
   5  -6   4       35.06       36.36      1.65 o
   6  -6   4      309.72      268.68      6.74 o
   7  -6   4      789.62      758.91     18.48 o
   8  -6   4      100.13      109.98      4.31 o
   9  -6   4      136.00      129.35      6.83 o
  10  -6   4       75.33       62.16      5.52 o
  11  -6   4       13.33       11.03      4.12 o
  12  -6   4       12.23        2.96      6.42 o
  13  -6   4       29.93       24.04      7.00 o
  14  -6   4        3.15       -2.96      6.09 o
 -10  -5   4       34.78       40.69      6.02 o
  -9  -5   4        7.59        6.18      3.81 o
  -8  -5   4        2.13       -4.56      4.65 o
  -7  -5   4        1.65        1.63      2.10 o
  -6  -5   4       38.78       35.00      2.65 o
  -5  -5   4      154.15      147.06      6.15 o
  -4  -5   4       85.71       76.36      2.78 o
  -3  -5   4      104.24      113.62      9.84 o
  -2  -5   4      221.72      203.17     10.55 o
  -1  -5   4      552.22      627.06     37.72 o
   0  -5   4       56.22       57.70      4.24 o
   1  -5   4      688.60      734.70     19.25 o
   2  -5   4      688.91      793.07     17.93 o
   3  -5   4      184.60      196.96      4.61 o
   4  -5   4      242.74      233.02      8.78 o
   5  -5   4        1.73        1.31      1.16 o
   6  -5   4        0.59        1.35      0.82 o
   7  -5   4       28.20       22.28      1.27 o
   8  -5   4      827.32      828.73     29.38 o
   9  -5   4       79.12       81.28      5.39 o
  10  -5   4      415.61      478.75     24.11 o
  11  -5   4      103.87      125.97      8.97 o
  12  -5   4        7.31        1.24      4.69 o
  13  -5   4        0.92        5.85      5.93 o
 -10  -4   4       10.42        1.11      3.45 o
  -9  -4   4       12.50       15.39      3.11 o
  -8  -4   4        6.94        3.69      4.49 o
  -7  -4   4      184.22      172.38      8.45 o
  -6  -4   4      629.50      647.63     40.24 o
  -5  -4   4      204.17      221.91     10.87 o
  -4  -4   4        0.68       -0.48      1.02 o
  -3  -4   4       48.83       41.80      2.09 o
  -2  -4   4       30.11       33.92      2.29 o
  -1  -4   4     2646.39     2638.36    110.77 o
   0  -4   4      675.84      649.70     25.54 o
   1  -4   4      874.64      977.89     24.35 o
   2  -4   4     1482.21     1577.78     51.18 o
   3  -4   4       44.67       47.47      3.03 o
   4  -4   4      110.26      108.14      2.40 o
   5  -4   4      364.18      346.85      7.28 o
   6  -4   4        2.40        7.20      0.86 o
   7  -4   4       19.96       18.60      1.50 o
   8  -4   4       76.36       89.81      3.69 o
   9  -4   4      105.43      125.23      5.11 o
  10  -4   4       33.85       27.75      4.45 o
  11  -4   4        0.82        6.88      2.87 o
  12  -4   4        0.78        0.25      4.69 o
  13  -4   4       22.28       40.43      9.63 o
 -11  -3   4        2.36        9.83      3.86 o
 -10  -3   4        9.43       11.97      5.23 o
  -9  -3   4       42.72       47.24      4.30 o
  -8  -3   4      317.83      341.96     38.62 o
  -7  -3   4      134.14      153.27      9.65 o
  -6  -3   4      186.97      213.55     15.09 o
  -5  -3   4      259.43      248.80     12.08 o
  -4  -3   4       59.59       58.07      3.65 o
  -3  -3   4     1450.98     1498.48     79.78 o
  -2  -3   4      105.92      115.29      6.43 o
  -1  -3   4        4.48       11.17      2.31 o
   0  -3   4      685.75      615.38    108.74 o
   1  -3   4     1042.20     1016.77     30.07 o
   2  -3   4     1576.60     1665.19     34.40 o
   3  -3   4      987.76      880.36     15.64 o
   4  -3   4      393.73      388.66      6.84 o
   5  -3   4       33.01       26.36      1.20 o
   6  -3   4      217.13      213.24      7.93 o
   7  -3   4      127.38      108.86      3.67 o
   8  -3   4       17.19       21.68      2.16 o
   9  -3   4        3.71        5.29      1.98 o
  10  -3   4        7.12        9.90      2.84 o
  11  -3   4        0.01        0.04      2.39 o
  12  -3   4       41.40       48.00      7.00 o
  13  -3   4       11.78        7.16     10.21 o
 -12  -2   4        5.43       -1.37      3.99 o
 -11  -2   4        0.07       -2.81      3.09 o
 -10  -2   4        5.31        1.40      3.42 o
  -9  -2   4        2.99        8.31      3.33 o
  -8  -2   4        0.03       -2.45      1.63 o
  -7  -2   4      408.72      435.34     32.69 o
  -6  -2   4      218.38      209.61      8.24 o
  -5  -2   4      369.82      403.39     18.66 o
  -4  -2   4      637.81      658.04     26.56 o
  -3  -2   4     1359.78     1340.12     69.15 o
  -2  -2   4      150.27      115.02     10.09 o
  -1  -2   4     4442.31     4647.34    139.93 o
   0  -2   4        3.39        3.18      1.00 o
   1  -2   4      842.39      883.37     23.01 o
   2  -2   4     3606.00     3692.62     63.62 o
   3  -2   4      333.14      358.86      6.75 o
   4  -2   4      320.32      324.15      8.13 o
   5  -2   4     1649.36     1742.03     46.44 o
   6  -2   4       11.27       10.27      1.21 o
   7  -2   4       53.26       57.89      2.48 o
   8  -2   4      224.35      183.68      6.33 o
   9  -2   4       20.40       26.70      3.09 o
  10  -2   4        1.10        2.31      3.38 o
  11  -2   4       41.79       24.21      6.50 o
  12  -2   4        2.74        4.36      7.41 o
  13  -2   4        0.00        2.72      6.18 o
 -12  -1   4        5.65        9.72      3.41 o
 -11  -1   4       40.58       38.61      3.52 o
 -10  -1   4       52.81       54.74      3.93 o
  -9  -1   4        2.48       -0.74      2.76 o
  -8  -1   4      263.02      249.97      9.32 o
  -7  -1   4      205.56      205.97      5.56 o
  -6  -1   4       12.02        8.41      1.45 o
  -5  -1   4       30.47       40.62      1.84 o
  -4  -1   4        0.05        0.50      0.73 o
  -3  -1   4      254.72      292.51      9.48 o
  -2  -1   4     4846.67     5044.91    216.50 o
  -1  -1   4     2303.74     2267.07     39.39 o
   0  -1   4     3039.55     2929.03     62.91 o
   1  -1   4     2508.33     2429.02     52.65 o
   2  -1   4     2604.49     2482.34     62.28 o
   3  -1   4     2958.34     2854.27     60.24 o
   4  -1   4      252.23      275.00     13.27 o
   5  -1   4        0.02        0.02      0.98 o
   6  -1   4       18.05       24.56      1.80 o
   7  -1   4       18.65       17.15      2.03 o
   8  -1   4      391.44      417.71     20.79 o
   9  -1   4        0.85       -1.73      5.35 o
  10  -1   4       28.10       18.94      5.10 o
  11  -1   4        0.65       -0.16      5.10 o
  12  -1   4        8.83       11.94      5.60 o
 -12   0   4        2.06        2.03      2.90 o
 -11   0   4       11.39       11.87      2.56 o
 -10   0   4       36.35       32.64      2.92 o
  -9   0   4      326.34      347.69     11.04 o
  -8   0   4      262.01      243.20     12.27 o
  -7   0   4        5.94        4.22      1.25 o
  -6   0   4       25.88       32.26      1.70 o
  -5   0   4        9.75       19.89      1.21 o
  -4   0   4       75.38      112.12      7.24 o
  -3   0   4       13.01       24.78      1.70 o
  -2   0   4     2301.99     2354.21     49.39 o
  -1   0   4      246.50      233.65      4.08 o
   0   0   4     1553.83     1484.85     27.75 o
   1   0   4     6644.92     6292.31    120.72 o
   2   0   4      188.16      170.69      5.67 o
   3   0   4     1172.38     1173.93     36.66 o
   4   0   4        0.25        1.43      4.40 o
   5   0   4        0.02       -1.45      2.43 o
   6   0   4        6.82        8.35      2.15 o
   7   0   4        0.00        0.41      3.87 o
   8   0   4      213.34      194.15      9.30 o
   9   0   4       16.20        8.81      4.03 o
  10   0   4       17.03       19.35      5.02 o
  11   0   4        2.29        2.55      7.00 o
  12   0   4       20.25       19.76      6.42 o
 -13   1   4        9.98        2.31      5.43 o
 -12   1   4       16.47       14.56      3.54 o
 -11   1   4        0.01       -0.95      2.39 o
 -10   1   4       45.37       45.47      8.93 o
  -9   1   4      125.68      124.27      4.64 o
  -8   1   4       28.68       28.91      2.15 o
  -7   1   4      144.55      131.06      6.31 o
  -6   1   4        1.81        1.43      1.05 o
  -5   1   4       12.04       27.90      1.22 o
  -4   1   4      481.80      521.38     17.68 o
  -3   1   4        4.08        9.80      1.14 o
  -2   1   4     1486.75     1502.27     35.84 o
  -1   1   4     7558.13     7172.98    244.21 o
   0   1   4       21.85       24.03      2.52 o
   1   1   4        0.83       -1.00      0.72 o
   2   1   4     1073.80      970.48     25.82 o
   3   1   4       56.24       55.28      2.47 o
   4   1   4      424.95      430.42     13.81 o
   5   1   4       11.99        7.70      1.77 o
   6   1   4       52.05       49.24      5.39 o
   7   1   4       51.28       44.79      5.35 o
   8   1   4       22.93       29.48      5.27 o
   9   1   4        6.26       -0.33      4.28 o
  10   1   4        3.97        0.82      5.10 o
  11   1   4       15.24       10.70      5.76 o
 -13   2   4        2.64        6.67      5.52 o
 -12   2   4        4.32        7.99      3.17 o
 -11   2   4       20.06       19.99      3.23 o
 -10   2   4        1.92        5.10      2.27 o
  -9   2   4       24.92       23.53      2.39 o
  -8   2   4       31.16       39.49      2.23 o
  -7   2   4       12.16       12.63      1.51 o
  -6   2   4        1.95       -0.56      1.77 o
  -5   2   4      357.06      374.16     13.61 o
  -4   2   4      480.79      462.63      9.51 o
  -3   2   4       47.92       59.17      3.61 o
  -2   2   4     1124.58     1143.24     31.46 o
  -1   2   4       71.10       72.10      2.15 o
   0   2   4     2336.54     2187.61     54.22 o
   1   2   4      626.18      570.79     17.10 o
   2   2   4      681.43      692.79     22.41 o
   3   2   4      935.50      849.95     25.86 o
   4   2   4       21.30       22.86      2.39 o
   5   2   4        0.01       -2.00      1.89 o
   6   2   4        8.32        9.22      4.20 o
   7   2   4       58.70       40.76      4.36 o
   8   2   4        1.90        5.60      3.79 o
   9   2   4        6.21       12.10      4.94 o
  10   2   4        9.14       18.69      7.00 o
  11   2   4       32.97       35.16      7.90 o
 -13   3   4        0.00        5.02      7.41 o
 -12   3   4        0.96       -2.39      5.76 o
 -11   3   4        0.95       -7.66      5.10 o
 -10   3   4       51.50       46.03      5.19 o
  -9   3   4        0.01       -0.19      1.15 o
  -8   3   4       58.33       53.77      2.06 o
  -7   3   4     1935.52     2191.46     94.24 o
  -6   3   4      422.77      427.33     10.10 o
  -5   3   4        9.53        8.99      1.16 o
  -4   3   4       15.09       14.14      1.15 o
  -3   3   4      173.03      206.79      8.43 o
  -2   3   4     1934.49     2007.25     39.96 o
  -1   3   4      158.22      155.28      5.32 o
   0   3   4     1883.68     2052.25     57.24 o
   1   3   4      182.18      188.95      6.12 o
   2   3   4       39.04       32.75      3.75 o
   3   3   4        9.12       11.96      1.98 o
   4   3   4     1325.88     1367.70     37.90 o
   5   3   4       21.14       14.90      3.13 o
   6   3   4       65.87       62.41      5.10 o
   7   3   4        8.30        6.09      3.95 o
   8   3   4        3.96        7.08      5.60 o
   9   3   4        0.63        3.29      4.94 o
  10   3   4       21.29       32.11      7.08 o
 -14   4   4        4.36       11.94      6.75 o
 -13   4   4       12.83        8.32      5.43 o
 -12   4   4        3.90       -2.72      4.53 o
 -11   4   4        8.37       15.89      5.85 o
 -10   4   4        3.17        3.13      3.79 o
  -9   4   4        4.98       -1.40      3.13 o
  -8   4   4        0.36       -0.84      1.42 o
  -7   4   4       64.42       56.31      2.97 o
  -6   4   4     1199.93     1312.30     58.19 o
  -5   4   4      334.39      335.38      7.77 o
  -4   4   4      733.20      798.42     16.52 o
  -3   4   4     1852.55     2076.01     97.53 o
  -2   4   4       87.91      117.71      4.09 o
  -1   4   4      317.81      335.57      9.35 o
   0   4   4      124.26      173.29      5.29 o
   1   4   4      175.64      167.61      8.73 o
   2   4   4     2988.07     2944.85     83.34 o
   3   4   4       13.34       13.67      2.18 o
   4   4   4       86.40       79.78      5.52 o
   5   4   4        7.10        7.57      4.28 o
   6   4   4       25.97       18.11      3.95 o
   7   4   4        0.20       -5.35      3.79 o
   8   4   4        4.88        2.31      4.12 o
   9   4   4        4.89        5.19      5.52 o
  10   4   4        6.05       10.95      7.16 o
 -14   5   4        9.88       12.43      7.82 o
 -13   5   4        7.55       17.37      7.74 o
 -12   5   4        7.38       11.03      5.27 o
 -11   5   4        4.04        8.40      4.53 o
 -10   5   4       10.39       11.28      4.03 o
  -9   5   4        5.58        5.28      1.78 o
  -8   5   4      150.00      138.32     15.64 o
  -7   5   4        2.90        1.02      1.40 o
  -6   5   4       12.20       11.39      1.34 o
  -5   5   4       13.94        9.76      1.15 o
  -4   5   4       14.11       10.57      1.74 o
  -3   5   4      270.78      268.91      8.80 o
  -2   5   4      194.94      224.95     11.40 o
  -1   5   4       13.37       11.10      2.00 o
   0   5   4      118.95      123.30      7.16 o
   1   5   4       39.45       34.21      4.53 o
   2   5   4      291.16      295.75      9.02 o
   3   5   4        5.33        0.66      4.53 o
   4   5   4       66.34       63.32      5.02 o
   5   5   4      131.43      143.59      7.82 o
   6   5   4       71.19       57.63      5.76 o
   7   5   4        3.76       -6.75      6.59 o
   8   5   4        3.84       -0.58      5.19 o
   9   5   4       12.40       10.21      6.59 o
 -14   6   4        1.48        3.79      8.65 o
 -13   6   4        0.01        1.15      5.68 o
 -12   6   4        0.28       -1.56      4.53 o
 -11   6   4       15.00       19.10      6.34 o
 -10   6   4       31.85       37.71      6.18 o
  -9   6   4        1.34        2.91      4.12 o
  -8   6   4       47.07       52.43      2.71 o
  -7   6   4     2148.47     2202.05     51.89 o
  -6   6   4      503.92      496.42     13.97 o
  -5   6   4      284.58      281.71      8.19 o
  -4   6   4      163.40      161.63      5.51 o
  -3   6   4      912.69     1000.40     44.38 o
  -2   6   4      260.13      227.06     10.79 o
  -1   6   4      130.81      122.00     12.97 o
   0   6   4        6.09        7.60      2.35 o
   1   6   4        0.84        0.15      2.00 o
   2   6   4      135.50      124.74      8.07 o
   3   6   4       59.36       67.10      6.67 o
   4   6   4        6.69        8.07      3.54 o
   5   6   4       47.63       46.85      5.27 o
   6   6   4        0.02        4.03      4.12 o
   7   6   4       14.28       13.34      5.68 o
   8   6   4       43.86       41.74      9.88 o
 -14   7   4        3.01       -5.43      9.06 o
 -13   7   4        0.14       -1.56      5.19 o
 -12   7   4        5.78        5.27      4.36 o
 -11   7   4       51.29       39.77      5.43 o
 -10   7   4       56.58       57.84      5.31 o
  -9   7   4       99.39      101.04      4.59 o
  -8   7   4        0.10       -0.91      2.31 o
  -7   7   4      107.03       87.99      5.10 o
  -6   7   4      194.82      171.53      5.23 o
  -5   7   4      488.37      477.85     13.55 o
  -4   7   4      813.16      798.11     22.27 o
  -3   7   4      649.54      678.55     49.28 o
  -2   7   4       12.56       14.12      5.15 o
  -1   7   4       85.71       83.87      4.44 o
   0   7   4       29.71       36.06      4.86 o
   1   7   4        0.76        7.25      3.29 o
   2   7   4        3.78       -3.79      3.05 o
   3   7   4      135.74      128.94      8.48 o
   4   7   4        0.77       -1.40      3.46 o
   5   7   4        0.08       -3.21      4.53 o
   6   7   4       11.25       14.33      5.35 o
   7   7   4        0.02       -6.75      6.26 o
 -13   8   4        1.39        4.20      5.19 o
 -12   8   4        3.67       -0.16      5.19 o
 -11   8   4        5.69        5.02      4.86 o
 -10   8   4       29.97       24.62      6.42 o
  -9   8   4      203.31      177.56      6.94 o
  -8   8   4       36.94       34.05      1.75 o
  -7   8   4      132.89      133.91      4.85 o
  -6   8   4       68.74       58.29      5.76 o
  -5   8   4        4.61        4.45      3.54 o
  -4   8   4      354.88      361.45     15.56 o
  -3   8   4        0.14       -4.20      2.80 o
  -2   8   4      123.06      119.63      6.59 o
  -1   8   4        2.10       -5.19      3.46 o
   0   8   4       64.29       67.27      5.19 o
   1   8   4      185.66      190.94     10.70 o
   2   8   4       17.52       12.51      5.76 o
   3   8   4       24.55       14.16      4.45 o
   4   8   4       18.91       15.31      4.94 o
   5   8   4       52.95       60.85      7.16 o
   6   8   4        0.00        2.80      6.18 o
 -13   9   4        0.19       10.62      8.97 o
 -12   9   4        3.95       10.79      5.93 o
 -11   9   4        5.52       -3.13      6.92 o
 -10   9   4       18.90       16.30      4.78 o
  -9   9   4      165.16      152.19      9.96 o
  -8   9   4       45.98       48.25      5.76 o
  -7   9   4       21.96       18.53      4.20 o
  -6   9   4        0.41       -0.91      3.54 o
  -5   9   4      155.16      172.66      8.89 o
  -4   9   4       70.94       75.58      6.75 o
  -3   9   4      398.83      433.99     17.78 o
  -2   9   4      136.49      146.06      8.97 o
  -1   9   4      667.36      650.37     25.52 o
   0   9   4      264.46      245.77     11.69 o
   1   9   4       14.64        8.89      4.36 o
   2   9   4       16.47       14.49      4.78 o
   3   9   4       55.49       50.55      6.67 o
   4   9   4        2.48       -3.21      7.49 o
   5   9   4        4.86       -2.22      6.01 o
 -13  10   4        6.66        4.94      6.67 o
 -12  10   4       24.86       23.05      6.92 o
 -11  10   4       20.22       21.90      6.18 o
 -10  10   4        9.18        2.96      6.92 o
  -9  10   4        2.28        2.63      4.86 o
  -8  10   4       48.99       47.18      5.27 o
  -7  10   4        9.76        6.92      4.78 o
  -6  10   4       37.53       21.24      4.86 o
  -5  10   4       79.45       83.82      6.75 o
  -4  10   4        2.88        8.56      4.28 o
  -3  10   4      350.24      365.40     17.70 o
  -2  10   4        1.03        4.45      4.03 o
  -1  10   4        1.07        1.81      3.79 o
   0  10   4        2.19        5.68      4.53 o
   1  10   4       11.49       15.64      5.85 o
   2  10   4        1.54        8.97      7.49 o
   3  10   4       29.02       51.87      9.80 o
   4  10   4        0.05       -6.09      8.65 o
 -12  11   4       24.82       29.81     10.13 o
 -11  11   4        4.08        0.41      6.09 o
 -10  11   4        3.07        3.38      8.32 o
  -9  11   4       15.20       12.76      5.68 o
  -8  11   4        9.36       12.51      5.43 o
  -7  11   4      241.75      235.73     15.89 o
  -6  11   4        8.52       12.19      5.60 o
  -5  11   4        1.52       -0.99      5.27 o
  -4  11   4        7.42       24.78      6.83 o
  -3  11   4      202.01      210.12     11.53 o
  -2  11   4        2.16       -2.14      4.86 o
  -1  11   4       29.51       39.11      6.75 o
   0  11   4        1.06       -0.91      5.52 o
   1  11   4       29.21       54.67      9.30 o
   2  11   4        0.32        4.20      6.59 o
 -11  12   4       11.46        6.59      6.92 o
 -10  12   4       16.17        8.32      8.81 o
  -9  12   4        2.40        3.54      5.35 o
  -8  12   4       57.08       52.69      9.47 o
  -7  12   4        2.84       10.21      5.85 o
  -6  12   4      183.86      156.68     14.57 o
  -5  12   4        1.37        3.79      5.10 o
  -4  12   4        7.03        1.48      5.93 o
  -3  12   4      131.82      159.07     11.94 o
  -2  12   4       11.30       11.36      7.49 o
  -1  12   4        0.01       17.13      5.76 o
   0  12   4        0.42       -9.63      6.42 o
  -9  13   4        0.29       11.94      9.72 o
  -8  13   4        0.01       -2.80      6.83 o
  -7  13   4        8.69        5.43      6.75 o
  -6  13   4       20.97       21.41      9.47 o
  -5  13   4        6.31       18.77      9.06 o
  -4  13   4        0.01       -0.25      6.34 o
  -3  13   4       24.49       25.36      6.75 o
  -2  13   4       58.36       82.25     11.20 o
   1 -14   5        6.90       -2.47      5.76 o
   2 -14   5        0.00        0.59      4.78 o
   3 -14   5        0.78        1.25      3.17 o
   4 -14   5       29.76       34.15      4.37 o
   5 -14   5       25.87        8.20      3.74 o
   6 -14   5       20.02       18.01      3.93 o
   7 -14   5        0.47        3.46      6.09 o
   8 -14   5        6.43       -3.29      5.02 o
   9 -14   5        0.55       -2.55      4.86 o
  10 -14   5       36.22       45.37      7.00 o
  -1 -13   5       15.35       -0.49      8.89 o
   0 -13   5       23.17       15.92      4.08 o
   1 -13   5        0.29       -2.71      6.22 o
   2 -13   5      189.36      196.35      8.41 o
   3 -13   5       15.93       13.61      2.78 o
   4 -13   5        0.02        1.91      2.74 o
   5 -13   5       49.62       50.55      8.23 o
   6 -13   5        8.45        9.03      2.51 o
   7 -13   5        2.93       -0.55      2.12 o
   8 -13   5       51.35       41.00      6.83 o
   9 -13   5        7.41        8.28      3.38 o
  10 -13   5       28.83       24.78      6.18 o
  11 -13   5        0.31        1.32      5.35 o
  -2 -12   5        7.09       14.16      5.68 o
  -1 -12   5       52.26       59.43      4.97 o
   0 -12   5      226.00      255.73     11.16 o
   1 -12   5       28.37       29.31      6.55 o
   2 -12   5       87.29       80.55      3.67 o
   3 -12   5       60.60       55.72      4.02 o
   4 -12   5        1.09        2.34      2.96 o
   5 -12   5        5.84        7.85      2.60 o
   6 -12   5        0.10        0.14      2.10 o
   7 -12   5       11.16       12.69      2.64 o
   8 -12   5       14.10       17.14      3.16 o
   9 -12   5        6.27        9.21      3.06 o
  10 -12   5      116.31      139.39     10.13 o
  11 -12   5       28.14       36.06      7.57 o
  12 -12   5        0.14        7.74      8.23 o
  -4 -11   5        2.49       -3.38      8.32 o
  -3 -11   5        8.82        7.82      3.35 o
  -2 -11   5        1.72        4.24      3.55 o
  -1 -11   5       44.33       49.39      4.10 o
   0 -11   5       14.88       14.21      3.01 o
   1 -11   5      476.55      460.41     60.97 o
   2 -11   5       82.86       77.10      4.98 o
   3 -11   5       28.06       29.24      3.22 o
   4 -11   5        3.79        1.10      1.76 o
   5 -11   5        3.61        1.89      1.79 o
   6 -11   5        2.22        1.47      2.00 o
   7 -11   5       14.93       19.25      2.66 o
   8 -11   5       61.80       46.75      3.38 o
   9 -11   5       11.59       11.13      2.71 o
  10 -11   5       24.04       16.06      4.32 o
  11 -11   5       34.52       35.65      6.42 o
  12 -11   5        0.15       -3.54      5.19 o
  -5 -10   5       10.52        9.95      4.26 o
  -4 -10   5        1.49        1.49      4.30 o
  -3 -10   5        7.01        5.76      3.14 o
  -2 -10   5       67.72       65.87      4.22 o
  -1 -10   5        4.31        4.58      2.92 o
   0 -10   5       20.23       15.02      1.99 o
   1 -10   5       11.13       13.44      1.79 o
   2 -10   5       16.73       21.69      2.32 o
   3 -10   5       58.31       63.73      2.80 o
   4 -10   5        4.02        5.10      1.48 o
   5 -10   5      143.38      160.56      4.74 o
   6 -10   5       54.82       49.81      4.56 o
   7 -10   5        2.97        1.10      1.61 o
   8 -10   5       50.62       38.94      3.62 o
   9 -10   5        2.97        0.02      3.79 o
  10 -10   5       40.71       44.54      6.55 o
  11 -10   5       15.90       14.99      6.92 o
  12 -10   5        2.93        5.35      7.33 o
  13 -10   5        0.02        1.24      8.81 o
  -6  -9   5       16.59       22.96      4.47 o
  -5  -9   5        4.61        9.98      6.59 o
  -4  -9   5        2.94        1.71      2.98 o
  -3  -9   5       11.71       13.00      2.17 o
  -2  -9   5      258.13      248.60     16.64 o
  -1  -9   5       33.73       30.51      4.08 o
   0  -9   5        4.19        5.59      1.58 o
   1  -9   5        0.08       -1.97      1.31 o
   2  -9   5      421.20      465.16     18.48 o
   3  -9   5      199.68      212.91      5.66 o
   4  -9   5        3.42        3.29      1.28 o
   5  -9   5      179.53      188.09      5.28 o
   6  -9   5      588.19      593.87     14.02 o
   7  -9   5      276.42      266.68      7.94 o
   8  -9   5        7.95        7.90      1.80 o
   9  -9   5       23.57       21.67      2.42 o
  10  -9   5        7.70        8.26      2.68 o
  12  -9   5        0.59       -1.65      4.78 o
  13  -9   5       37.41       35.73      7.08 o
  -7  -8   5        3.08        3.29      3.52 o
  -6  -8   5       11.61       11.07      6.34 o
  -5  -8   5        1.17       -1.65      2.57 o
  -4  -8   5      116.24      118.01     12.95 o
  -3  -8   5      164.37      155.17     11.17 o
  -2  -8   5        6.10        4.45      1.94 o
  -1  -8   5      326.09      347.20     18.65 o
   0  -8   5        1.82        0.93      1.14 o
   1  -8   5      167.95      167.68      6.55 o
   2  -8   5      475.65      450.61      9.61 o
   3  -8   5       55.31       69.35      2.34 o
   4  -8   5        2.76        0.89      1.26 o
   5  -8   5      330.76      355.40      8.55 o
   6  -8   5      502.81      510.59     22.81 o
   7  -8   5      160.53      161.19      4.64 o
   8  -8   5      165.11      173.27      5.85 o
   9  -8   5       60.51       54.19      5.10 o
  10  -8   5       77.83       85.13      8.07 o
  11  -8   5       32.58       41.33      6.18 o
  12  -8   5       15.64        6.67      4.94 o
  13  -8   5       26.49       26.51      6.92 o
  -8  -7   5       10.80       17.91      4.74 o
  -7  -7   5       25.76       32.34      7.62 o
  -6  -7   5       26.39       24.33      3.81 o
  -5  -7   5        0.14       -0.08      1.75 o
  -4  -7   5       22.37       24.53      2.23 o
  -3  -7   5       94.10       91.81      6.43 o
  -2  -7   5       25.87       24.70      1.72 o
  -1  -7   5       27.38       27.06      3.14 o
   0  -7   5       90.43       92.40      6.47 o
   1  -7   5      148.17      144.61      3.57 o
   2  -7   5      726.81      762.74     20.25 o
   3  -7   5       36.28       32.52      1.69 o
   4  -7   5      114.27      114.69      3.23 o
   5  -7   5       19.32       22.81      1.14 o
   6  -7   5       93.80       82.47      3.31 o
   7  -7   5       82.36       66.41      2.40 o
   8  -7   5      394.47      378.84     11.03 o
   9  -7   5        2.55       -4.20      3.13 o
  10  -7   5      243.37      232.93     11.03 o
  11  -7   5        2.71        1.65      5.76 o
  12  -7   5        0.60        2.31      5.02 o
  13  -7   5        7.36       21.82      6.09 o
  -9  -6   5        0.35       -5.22      3.48 o
  -8  -6   5       17.96       17.09      3.93 o
  -7  -6   5      119.61      114.75     16.67 o
  -6  -6   5        3.81        3.17      2.25 o
  -5  -6   5       58.79       63.81      3.92 o
  -4  -6   5       32.98       39.25      2.11 o
  -3  -6   5        5.32        4.55      1.16 o
  -2  -6   5       50.41       47.87      6.78 o
  -1  -6   5       62.06       70.50      2.34 o
   0  -6   5      246.25      270.91      8.34 o
   1  -6   5      785.05      794.11     17.62 o
   2  -6   5       85.28       69.77      2.24 o
   3  -6   5      133.28      152.76      5.65 o
   4  -6   5        5.05        2.47      0.71 o
   5  -6   5       12.81       18.46      1.37 o
   6  -6   5       78.22       80.81      2.50 o
   7  -6   5       52.85       58.75      1.97 o
   8  -6   5      699.08      770.75     34.25 o
   9  -6   5       27.74       30.98      2.51 o
  10  -6   5      183.02      163.27      9.30 o
  11  -6   5        0.36       -0.91      3.87 o
  12  -6   5       37.16       37.54      6.92 o
  13  -6   5        0.14        2.55      7.41 o
 -10  -5   5       46.90       46.46      6.31 o
  -9  -5   5       30.08       25.27      6.92 o
  -8  -5   5        1.74        2.83      3.09 o
  -7  -5   5        5.83        2.19      2.90 o
  -6  -5   5       21.11       14.77      1.85 o
  -5  -5   5       90.16       90.98      8.36 o
  -4  -5   5       85.50       79.56      4.07 o
  -3  -5   5      131.43      118.50      8.45 o
  -2  -5   5       49.21       52.67     10.50 o
  -1  -5   5        3.57        3.98      0.70 o
   0  -5   5      282.99      281.58     12.97 o
   1  -5   5       26.09       36.50      1.41 o
   2  -5   5     1049.28     1089.39     44.87 o
   3  -5   5      802.65      730.56     19.90 o
   4  -5   5      641.15      685.14     23.19 o
   5  -5   5      747.00      744.99     22.47 o
   6  -5   5      408.69      420.11      9.64 o
   7  -5   5      125.36      127.86      5.43 o
   8  -5   5        0.16        0.29      1.14 o
   9  -5   5       23.39       19.06      1.72 o
  10  -5   5      118.28      124.94      6.50 o
  11  -5   5       82.23       77.58      4.86 o
  12  -5   5        1.06        0.99      7.25 o
  13  -5   5        3.34        1.07      5.35 o
 -10  -4   5       13.69       12.42      4.01 o
  -9  -4   5       12.82       12.47      6.01 o
  -8  -4   5       81.32       93.56      5.03 o
  -7  -4   5      286.07      286.07     10.68 o
  -6  -4   5      107.63      105.38      5.72 o
  -5  -4   5      829.02      861.91     42.27 o
  -4  -4   5        4.25        2.70      1.00 o
  -3  -4   5       24.36       31.87      1.84 o
  -2  -4   5      156.28      129.06      4.45 o
  -1  -4   5       17.21       17.96      3.59 o
   0  -4   5      570.35      534.37     47.11 o
   1  -4   5      213.45      226.06      4.58 o
   2  -4   5      347.20      338.91      7.09 o
   3  -4   5       19.10       19.32      1.55 o
   4  -4   5      194.16      209.63      4.35 o
   5  -4   5        8.05       10.34      1.35 o
   6  -4   5       46.95       42.95      1.66 o
   7  -4   5        0.31        1.84      1.75 o
   8  -4   5        0.16        0.83      2.00 o
   9  -4   5       42.16       38.67      2.65 o
  10  -4   5        5.21        2.20      2.59 o
  11  -4   5        6.61        4.28      5.85 o
  12  -4   5        5.39        8.32      7.49 o
  13  -4   5        9.11       10.79      6.67 o
 -11  -3   5        0.15       -1.02      3.34 o
 -10  -3   5        5.40       -0.34      3.06 o
  -9  -3   5        3.48        4.39      2.77 o
  -8  -3   5       31.42       30.56      2.95 o
  -7  -3   5       27.20       28.74      2.06 o
  -6  -3   5       63.97       71.01      5.72 o
  -5  -3   5      247.16      240.94     11.70 o
  -4  -3   5       22.93       30.54      3.50 o
  -3  -3   5        0.03        5.01      1.54 o
  -2  -3   5       90.05       94.60      2.03 o
  -1  -3   5       17.64       16.63      1.64 o
   0  -3   5     1221.84     1314.30     75.91 o
   1  -3   5     2380.81     2346.33     50.78 o
   2  -3   5     1309.51     1239.96     26.43 o
   3  -3   5      273.61      323.56      6.19 o
   4  -3   5      190.97      205.85      4.55 o
   5  -3   5      543.57      588.50     12.32 o
   6  -3   5        0.90       -0.09      1.20 o
   7  -3   5       10.16       13.24      1.94 o
   8  -3   5       15.04        9.53      2.00 o
   9  -3   5        0.86       -1.11      2.46 o
  10  -3   5        0.03        4.78      3.87 o
  11  -3   5        0.84       -5.43      4.20 o
  12  -3   5        2.52        4.36      5.43 o
  13  -3   5        0.04       13.09      6.09 o
 -11  -2   5       10.22       14.30      3.49 o
 -10  -2   5        3.15        5.19      4.20 o
  -9  -2   5        1.07        1.80      3.01 o
  -8  -2   5      141.41      150.92      4.73 o
  -7  -2   5      188.64      202.75     11.73 o
  -6  -2   5       25.42       20.38      3.31 o
  -5  -2   5        2.03        4.65      1.01 o
  -4  -2   5     1215.70     1216.74     47.47 o
  -3  -2   5      724.83      748.68     43.92 o
  -2  -2   5       17.32       24.15      2.29 o
  -1  -2   5      595.49      693.24     16.65 o
   0  -2   5     1426.61     1494.69     32.21 o
   1  -2   5      115.95      145.05      2.87 o
   2  -2   5     1431.73     1443.95     24.66 o
   3  -2   5      397.66      306.31      6.03 o
   4  -2   5       37.04       42.12      1.76 o
   5  -2   5       19.71       21.50      1.49 o
   6  -2   5      963.67     1038.60     30.41 o
   7  -2   5       29.00       30.28      5.35 o
   8  -2   5        6.70        3.56      2.15 o
   9  -2   5        1.39       -5.43      5.02 o
  10  -2   5       46.06       47.67      6.01 o
  11  -2   5       56.62       56.48      6.34 o
  12  -2   5       14.14       10.79      6.09 o
 -12  -1   5        3.34        3.70      8.23 o
 -11  -1   5       42.36       50.15      4.51 o
 -10  -1   5        0.50        0.48      3.58 o
  -9  -1   5        1.07        3.04      3.21 o
  -8  -1   5       15.96       16.25      1.99 o
  -7  -1   5       17.89       20.59      1.92 o
  -6  -1   5       76.56       66.01      4.16 o
  -5  -1   5      613.87      609.85     32.99 o
  -4  -1   5       49.09       55.91      3.46 o
  -3  -1   5      122.35      129.31      4.85 o
  -2  -1   5     2102.64     2387.62     69.88 o
  -1  -1   5     1694.51     1796.56     35.93 o
   0  -1   5     1017.84     1006.21     21.16 o
   1  -1   5      216.93      159.34      4.53 o
   2  -1   5       88.86       98.81      2.26 o
   3  -1   5       15.08       20.89      1.27 o
   4  -1   5      173.15      220.68      9.36 o
   5  -1   5       66.49       62.88      2.57 o
   6  -1   5       26.42       26.32      2.44 o
   7  -1   5      140.10      129.98     14.90 o
   8  -1   5      178.33      188.63      9.55 o
   9  -1   5        0.25        0.91      3.46 o
  10  -1   5        0.48        0.82      4.12 o
  11  -1   5        3.95        4.94      7.33 o
  12  -1   5        2.33        2.72      6.59 o
 -12   0   5       19.86       14.60      3.17 o
 -11   0   5        0.33        2.08      3.13 o
 -10   0   5        3.15        2.79      2.53 o
  -9   0   5       37.18       34.61      5.06 o
  -8   0   5      127.84      131.71      4.02 o
  -7   0   5       38.77       42.53      2.16 o
  -6   0   5       22.82       24.10      1.76 o
  -5   0   5       57.68       49.21      3.41 o
  -4   0   5      199.88      159.09      5.50 o
  -3   0   5     1353.42     1437.68     45.24 o
  -2   0   5      298.19      232.29      4.56 o
  -1   0   5      311.72      334.48      5.55 o
   0   0   5      276.54      314.87      5.91 o
   1   0   5      171.63      166.35      4.42 o
   2   0   5       70.56       52.76      1.71 o
   3   0   5     1804.84     1783.94     66.07 o
   4   0   5       55.69       46.63      2.04 o
   5   0   5      101.22       98.43      4.55 o
   6   0   5       36.90       33.87      2.96 o
   7   0   5      364.35      349.93     16.55 o
   8   0   5      121.98      112.55      6.92 o
   9   0   5        3.80        4.69      4.03 o
  10   0   5        6.02        7.49      4.53 o
  11   0   5        0.02        6.26      5.60 o
  12   0   5        0.33       15.40      9.30 o
 -13   1   5        0.81       14.57      8.97 o
 -12   1   5        7.81        8.60      3.09 o
 -11   1   5        2.00        2.75      2.48 o
 -10   1   5       56.36       52.57      4.98 o
  -9   1   5       19.39       17.67      2.29 o
  -8   1   5        9.74       10.26      1.78 o
  -7   1   5       26.37       18.20      1.71 o
  -6   1   5       19.58       16.46      1.17 o
  -5   1   5     1079.26     1219.33     35.08 o
  -4   1   5       44.70       49.98      2.06 o
  -3   1   5      184.22      174.08      3.46 o
  -2   1   5       43.02       49.32      1.30 o
  -1   1   5        9.44        1.64      1.10 o
   0   1   5      131.72      140.87      3.41 o
   1   1   5        5.99        5.33      1.04 o
   2   1   5      524.31      516.23     24.31 o
   3   1   5        5.79       12.90      3.84 o
   4   1   5      418.88      403.87     14.53 o
   5   1   5      167.13      163.70      5.88 o
   6   1   5      271.22      254.33     11.44 o
   7   1   5       42.00       30.38      3.87 o
   8   1   5      308.23      295.09     14.33 o
   9   1   5        2.43       -2.22      4.36 o
  10   1   5        2.86        2.06      6.50 o
  11   1   5        2.53        2.55      6.09 o
 -13   2   5        1.74        1.56      6.42 o
 -12   2   5        3.11       13.91      5.02 o
 -11   2   5        0.10       -6.05      4.03 o
 -10   2   5        3.09        0.67      1.41 o
  -9   2   5        2.76        2.91      1.37 o
  -8   2   5       17.08       16.65      1.44 o
  -7   2   5      247.65      241.53      7.34 o
  -6   2   5       66.56       61.64      2.85 o
  -5   2   5      708.44      735.16     14.92 o
  -4   2   5     1386.06     1414.69     24.58 o
  -3   2   5      862.73      958.36     16.56 o
  -2   2   5      200.98      156.72      3.77 o
  -1   2   5      587.96      646.47     13.42 o
   0   2   5      226.32      241.27      8.67 o
   1   2   5     1356.84     1357.50     36.70 o
   2   2   5       92.23       76.52      3.38 o
   3   2   5      937.91      913.58     30.98 o
   4   2   5      172.16      164.26      6.28 o
   5   2   5       88.54       88.58      4.05 o
   6   2   5        0.69        5.19      3.46 o
   7   2   5       23.26       19.60      5.43 o
   8   2   5        9.35       14.49      5.43 o
   9   2   5        8.37        1.24      6.50 o
  10   2   5        1.28       -0.66      5.52 o
  11   2   5        5.33        5.19      7.49 o
 -13   3   5        6.01       12.60      5.52 o
 -12   3   5       20.39       19.60      5.52 o
 -11   3   5        2.32       -8.52      5.68 o
 -10   3   5       52.79       35.24      4.69 o
  -9   3   5        6.98        4.40      2.55 o
  -8   3   5        6.67       10.21      1.54 o
  -7   3   5       27.63       27.94      2.89 o
  -6   3   5        0.86        0.03      1.04 o
  -5   3   5      594.95      662.06     16.32 o
  -4   3   5      352.68      348.09      8.06 o
  -3   3   5      105.47       95.71      5.05 o
  -2   3   5        0.98        7.60      1.11 o
  -1   3   5     3528.13     3675.98     74.06 o
   0   3   5      410.64      390.79     12.12 o
   1   3   5      345.62      341.14     11.09 o
   2   3   5      414.77      402.40     13.97 o
   3   3   5        8.03       13.62      5.60 o
   4   3   5      243.84      250.70     19.02 o
   5   3   5       70.79       63.81      5.27 o
   6   3   5       27.30       46.52      6.01 o
   7   3   5       48.43       48.66      5.19 o
   8   3   5       46.32       41.00      5.43 o
   9   3   5        2.59        2.96      5.02 o
  10   3   5        5.89       -1.48      6.42 o
 -13   4   5        0.51       -1.98      7.57 o
 -12   4   5       24.00       17.78      5.10 o
 -11   4   5        0.42       -0.49      3.79 o
 -10   4   5        0.01        3.13      3.29 o
  -9   4   5        6.04        3.79      1.78 o
  -8   4   5       11.23        6.12      1.91 o
  -7   4   5        0.65       -0.06      1.66 o
  -6   4   5        3.99        2.65      1.20 o
  -5   4   5      685.11      699.16     17.26 o
  -4   4   5      161.08      184.72      5.24 o
  -3   4   5      314.22      369.67      8.06 o
  -2   4   5        1.68       -1.09      1.92 o
  -1   4   5      121.65      114.13      6.79 o
   0   4   5      188.63      190.86      6.69 o
   1   4   5      130.99      102.68      6.09 o
   2   4   5        8.91        5.91      5.31 o
   3   4   5        0.16        1.32      5.93 o
   4   4   5      182.78      166.07      8.40 o
   5   4   5       80.37       80.11      6.50 o
   6   4   5      386.55      355.77     16.47 o
   7   4   5       52.21       47.34      6.09 o
   8   4   5       85.91       75.58      7.33 o
   9   4   5        0.84        3.95      5.93 o
 -13   5   5        1.91       -1.89      5.52 o
 -12   5   5        8.87       10.62      7.33 o
 -11   5   5        0.78        2.72      4.36 o
 -10   5   5       65.22       70.56      5.52 o
  -9   5   5       45.25       55.54      5.15 o
  -8   5   5        0.04       -1.53      1.83 o
  -7   5   5        1.84       -0.15      1.70 o
  -6   5   5        0.05        1.31      1.22 o
  -5   5   5      215.65      189.29      4.90 o
  -4   5   5     2219.59     2249.75     47.38 o
  -3   5   5        6.33        8.48      2.45 o
  -2   5   5      185.56      192.71      5.97 o
  -1   5   5      463.07      461.76     14.46 o
   0   5   5       40.12       41.09      5.06 o
   1   5   5       76.03       60.61      3.32 o
   2   5   5      184.43      184.76      9.72 o
   3   5   5        9.73        8.56      4.28 o
   4   5   5      283.65      278.54     12.43 o
   5   5   5       63.64       65.04      5.60 o
   6   5   5       61.11       65.37      6.01 o
   7   5   5        1.98       -1.40      6.75 o
   8   5   5        0.16        2.80      5.35 o
 -13   6   5        0.09       -4.36      5.35 o
 -12   6   5      111.37       98.64     11.28 o
 -11   6   5       98.18       89.00      8.48 o
 -10   6   5        4.71        4.63      2.22 o
  -9   6   5       90.14       97.50      4.39 o
  -8   6   5       19.28       18.74      3.46 o
  -7   6   5      545.22      536.62     16.81 o
  -6   6   5       48.05       35.85      1.99 o
  -5   6   5       76.15       69.10      3.29 o
  -4   6   5        4.42        3.39      2.22 o
  -3   6   5        1.62       -2.29      6.26 o
  -2   6   5       48.38       51.06      3.12 o
  -1   6   5       67.03       57.73      3.30 o
   0   6   5      335.76      331.47     14.78 o
   1   6   5       66.11       63.65      4.78 o
   2   6   5       10.19       16.55      3.38 o
   3   6   5        7.88       10.70      3.62 o
   4   6   5        3.77       -0.41      3.87 o
   5   6   5        0.69        0.25      4.20 o
   6   6   5       11.68        4.69      5.60 o
   7   6   5       13.36       15.48      8.40 o
   8   6   5       14.48       15.56      7.66 o
 -13   7   5        2.31       11.20      8.97 o
 -12   7   5        1.70       -2.47      5.02 o
 -11   7   5       23.69       33.51      7.90 o
 -10   7   5       49.86       67.10      7.74 o
  -9   7   5      471.86      474.26     22.48 o
  -8   7   5      104.71      118.59      5.43 o
  -7   7   5        1.71        3.54      3.05 o
  -6   7   5      220.61      215.47      8.07 o
  -5   7   5      107.56      102.26      6.67 o
  -4   7   5      501.66      523.98     20.09 o
  -3   7   5       24.57       32.44      3.95 o
  -2   7   5      339.35      356.18     14.90 o
  -1   7   5      114.62      110.25      6.75 o
   0   7   5        9.54        5.35      3.54 o
   1   7   5      494.59      479.03     18.28 o
   2   7   5       39.16       47.01      6.01 o
   3   7   5        1.46       -6.18      4.12 o
   4   7   5        6.57       10.13      4.94 o
   5   7   5        0.67        4.86      5.35 o
   6   7   5        5.88       -4.45      5.19 o
   7   7   5        4.08       -7.57      9.30 o
 -13   8   5       68.90       66.77      9.39 o
 -12   8   5        1.28        1.48      5.76 o
 -11   8   5       29.32       19.76      7.57 o
 -10   8   5        9.02        7.41      4.61 o
  -9   8   5       70.96       59.93      3.48 o
  -8   8   5       48.53       54.92      6.75 o
  -7   8   5      236.40      232.04     24.29 o
  -6   8   5      133.41      114.00      4.74 o
  -5   8   5      404.93      421.06     16.55 o
  -4   8   5      263.19      267.43     12.76 o
  -3   8   5      174.23      167.96      8.07 o
  -2   8   5       40.87       43.23      5.10 o
  -1   8   5      748.27      778.65     30.71 o
   0   8   5      277.07      290.97     13.09 o
   1   8   5       15.33       15.40      4.36 o
   2   8   5        2.52        2.22      4.03 o
   3   8   5        0.81       -9.26      6.18 o
   4   8   5       13.08       21.24      8.07 o
   5   8   5       37.69       43.06     10.13 o
   6   8   5       13.47        2.80      6.83 o
 -13   9   5        0.11       -6.67      6.83 o
 -12   9   5       42.53       70.07     10.29 o
 -11   9   5        8.20        9.30      5.19 o
 -10   9   5        7.61        0.33      4.61 o
  -9   9   5       56.17       67.35      6.18 o
  -8   9   5        4.28        0.25      4.45 o
  -7   9   5      190.13      190.03     10.46 o
  -6   9   5       85.96       76.82      5.85 o
  -5   9   5       74.78       67.35      5.93 o
  -4   9   5        6.50       13.01      4.28 o
  -3   9   5        0.01       -2.22      3.38 o
  -2   9   5       48.54       39.03      6.09 o
  -1   9   5       98.95      108.44      7.66 o
   0   9   5        0.40        1.98      4.28 o
   1   9   5       86.61       94.93      7.25 o
   2   9   5       38.67       37.38      7.16 o
   3   9   5       15.79       21.98      5.52 o
   4   9   5        2.43        8.32      6.42 o
 -12  10   5        3.33       -0.74      6.75 o
 -11  10   5       11.80        7.90      7.66 o
 -10  10   5        0.87        2.80      5.10 o
  -9  10   5        2.25       -0.49      4.94 o
  -8  10   5       66.64       77.97      8.97 o
  -7  10   5       42.22       41.25      7.25 o
  -6  10   5       28.38       32.93      5.85 o
  -5  10   5        9.95        1.40      3.79 o
  -4  10   5      260.76      292.13     13.34 o
  -3  10   5        0.85       -5.19      6.01 o
  -2  10   5        0.09       -2.06      4.20 o
  -1  10   5       70.42       64.47      6.34 o
   0  10   5       10.54       14.33      5.02 o
   1  10   5        0.40        2.72      7.08 o
   2  10   5        3.84        0.74      5.52 o
   3  10   5       38.87       35.07      7.33 o
 -11  11   5        2.24       -8.56      8.81 o
 -10  11   5        1.98       -3.71      5.76 o
  -9  11   5       40.01       34.75      6.18 o
  -8  11   5        0.62        0.49      7.00 o
  -7  11   5      109.15      104.98      9.14 o
  -6  11   5       17.86       12.82      4.53 o
  -5  11   5       12.22        9.55      5.27 o
  -4  11   5        1.24       -0.08      6.67 o
  -3  11   5       18.01       16.80      5.60 o
  -2  11   5        0.26        2.47      5.27 o
  -1  11   5        8.25        1.89      5.68 o
   0  11   5      104.80      119.06     10.79 o
   1  11   5       10.02       14.33      6.75 o
   2  11   5       12.22       26.43     10.46 o
 -10  12   5       40.04       57.06      7.90 o
  -9  12   5       27.93       11.86      8.81 o
  -8  12   5       10.23        7.99      5.68 o
  -7  12   5       28.33       28.32      6.34 o
  -6  12   5        4.65        0.40      3.84 o
  -5  12   5        4.96       -4.78      6.42 o
  -4  12   5        5.83       -0.41      5.10 o
  -3  12   5        0.52        1.32      8.48 o
  -2  12   5       15.13       12.27      5.93 o
  -1  12   5        0.74        2.80      5.93 o
   0  12   5       14.08       24.95     11.12 o
  -8  13   5       72.06       62.74      9.96 o
  -7  13   5        5.54       -6.59      9.47 o
  -6  13   5       10.20       11.92      5.85 o
  -5  13   5        0.14       -5.43      6.67 o
  -4  13   5        9.11        6.67      7.00 o
  -3  13   5        0.23       -4.69      6.26 o
   2 -14   6        1.36       10.87      6.50 o
   3 -14   6        7.27        8.23      3.94 o
   4 -14   6        5.57        5.93      4.02 o
   5 -14   6        0.34       -2.27      5.76 o
   6 -14   6        6.93        9.62      6.18 o
   7 -14   6        1.12       -1.56      7.49 o
   8 -14   6        2.52        1.40      4.12 o
   9 -14   6        0.26       -0.90      3.69 o
   0 -13   6       15.83       19.43      6.67 o
   1 -13   6        5.55        7.59      3.58 o
   2 -13   6        7.38        5.81      3.54 o
   3 -13   6       22.62       12.30      3.82 o
   4 -13   6       24.96       24.72      3.20 o
   5 -13   6        0.41       -5.15      3.43 o
   6 -13   6        0.87       -0.44      2.44 o
   7 -13   6        2.95        9.93      3.30 o
   8 -13   6       10.28       10.88      4.65 o
   9 -13   6       22.65       13.97      3.05 o
  10 -13   6        1.90        7.90      4.94 o
  -2 -12   6        9.05       17.46      6.50 o
  -1 -12   6        5.99       10.13      7.49 o
   0 -12   6        4.57       13.68      4.01 o
   1 -12   6        1.16        2.39      3.03 o
   2 -12   6        7.72        8.49      2.88 o
   3 -12   6        0.18       -0.85      2.88 o
   4 -12   6       17.56       12.91      3.16 o
   5 -12   6       37.42       38.59      5.60 o
   6 -12   6        0.31        2.52      2.88 o
   7 -12   6       24.60       22.75      2.31 o
   8 -12   6        8.03        8.30      3.99 o
   9 -12   6        0.23        3.75      3.46 o
  10 -12   6        5.50        4.79      6.18 o
  11 -12   6        0.59       14.33      7.16 o
  -4 -11   6       33.91       31.95      9.72 o
  -3 -11   6        0.04       -5.85      5.19 o
  -2 -11   6       39.95       40.91      3.91 o
  -1 -11   6        5.44        3.00      2.43 o
   0 -11   6        4.66        4.61      2.35 o
   1 -11   6       22.92       22.58      5.31 o
   2 -11   6        1.66        3.57      1.61 o
   3 -11   6        6.98       13.61      2.05 o
   4 -11   6       86.17       85.76      3.62 o
   5 -11   6       72.33       53.84      2.57 o
   6 -11   6       26.18       25.82      2.43 o
   7 -11   6       86.79       81.11      3.41 o
   8 -11   6       30.04       29.04      3.32 o
   9 -11   6       64.48       62.70      3.89 o
  10 -11   6        7.34        1.15      3.03 o
  11 -11   6        1.38       -1.40      4.78 o
  12 -11   6        0.01        4.61      4.94 o
  -5 -10   6       12.85        5.85      6.42 o
  -4 -10   6       70.28       70.81      8.97 o
  -3 -10   6        2.45        4.68      3.21 o
  -2 -10   6       29.48       39.84      7.33 o
  -1 -10   6       13.34       15.14      2.40 o
   0 -10   6        1.53        0.39      1.85 o
   1 -10   6       94.77       86.95      6.62 o
   2 -10   6       10.36        7.37      1.90 o
   3 -10   6       54.83       54.62      3.16 o
   4 -10   6      559.91      536.31     15.28 o
   5 -10   6       11.19       12.17      2.14 o
   6 -10   6      123.84      114.80      6.53 o
   7 -10   6       39.61       33.95      3.31 o
   8 -10   6       27.92       26.39      9.02 o
   9 -10   6        9.69        7.57      2.62 o
  10 -10   6       35.53       33.70      3.25 o
  11 -10   6       14.45       21.82      6.83 o
  12 -10   6        5.02       -1.15      6.67 o
  -6  -9   6        0.91        2.31      5.68 o
  -5  -9   6        3.93        6.97      8.60 o
  -4  -9   6       10.33        5.80      3.49 o
  -3  -9   6        0.42        3.41      2.96 o
  -2  -9   6        1.27        3.67      2.09 o
  -1  -9   6        0.11       -1.01      1.65 o
   0  -9   6      161.44      168.70     12.09 o
   1  -9   6       41.71       40.68      2.33 o
   2  -9   6      112.15      110.87      3.38 o
   3  -9   6      414.44      441.69     13.53 o
   4  -9   6       10.96       13.11      2.16 o
   5  -9   6       20.30       19.47      1.85 o
   6  -9   6       82.72       78.89      2.47 o
   7  -9   6       26.31       21.51      3.07 o
   8  -9   6      155.44      156.17      6.43 o
   9  -9   6       24.63       17.59      4.53 o
  10  -9   6        7.10       10.20      3.06 o
  11  -9   6        0.55        3.87      6.26 o
  12  -9   6        2.91        7.49      4.94 o
  13  -9   6       17.32       10.87      5.76 o
  -7  -8   6        4.36       -1.32      5.35 o
  -6  -8   6       45.33       56.97      5.46 o
  -5  -8   6       28.18       27.09      2.98 o
  -4  -8   6       58.43       61.40      3.93 o
  -3  -8   6        0.36        2.10      1.66 o
  -2  -8   6      417.53      427.47     23.17 o
  -1  -8   6       20.17       18.02      1.96 o
   0  -8   6       82.77       82.10      3.53 o
   1  -8   6      657.56      689.87     23.82 o
   2  -8   6       70.88       76.69      2.44 o
   3  -8   6        7.13        6.22      1.24 o
   4  -8   6       64.63       69.86      2.96 o
   5  -8   6       92.74       98.57      5.20 o
   6  -8   6       33.45       29.90      2.25 o
   7  -8   6      163.83      172.08      5.16 o
   8  -8   6      240.51      213.54     13.21 o
   9  -8   6        2.60        0.34      2.02 o
  10  -8   6       50.77       56.15      5.68 o
  11  -8   6       50.95       50.47      7.25 o
  12  -8   6        9.82       -0.99      4.61 o
  13  -8   6        0.29        3.13      7.33 o
  -8  -7   6        3.77        8.07      5.35 o
  -7  -7   6        0.50       -0.67      4.35 o
  -6  -7   6        1.82        8.14      3.34 o
  -5  -7   6        1.82        6.89      2.14 o
  -4  -7   6        6.98       12.35      2.29 o
  -3  -7   6        5.07        2.35      2.94 o
  -2  -7   6        1.88       -0.95      1.16 o
  -1  -7   6      281.14      294.60     14.34 o
   0  -7   6      129.35      132.52      6.61 o
   1  -7   6       36.88       37.76      4.57 o
   2  -7   6      588.44      621.68     13.77 o
   3  -7   6       37.78       34.96      1.64 o
   4  -7   6      688.12      676.11     15.48 o
   5  -7   6      256.73      257.11      5.60 o
   6  -7   6      725.42      721.86     17.56 o
   7  -7   6       75.80       72.39      2.79 o
   8  -7   6       12.15        9.36      2.35 o
   9  -7   6       13.04       12.43      4.69 o
  10  -7   6       23.21       26.18      4.61 o
  11  -7   6       19.89       15.31      6.18 o
  12  -7   6        2.41        0.08      4.36 o
  13  -7   6        5.63       11.36      6.01 o
  -9  -6   6        5.51        7.57      6.01 o
  -8  -6   6       15.77       16.28      3.71 o
  -7  -6   6       41.35       41.25      4.57 o
  -6  -6   6       62.14       63.45      6.09 o
  -5  -6   6       57.32       53.77      3.22 o
  -4  -6   6       81.76       83.48      4.13 o
  -3  -6   6       14.16       11.56      1.25 o
  -2  -6   6       17.64       15.82      1.26 o
  -1  -6   6        3.08        3.73      0.77 o
   0  -6   6      155.99      155.36      6.23 o
   1  -6   6        0.88        0.99      0.85 o
   2  -6   6       38.37       44.89      1.72 o
   3  -6   6       70.74       56.96      1.62 o
   4  -6   6      439.38      439.50     13.61 o
   5  -6   6      155.56      148.71      7.29 o
   6  -6   6      502.15      514.18     22.78 o
   7  -6   6      101.20      100.06      3.85 o
   8  -6   6      567.95      636.13     29.85 o
   9  -6   6        3.91       10.21      2.63 o
  10  -6   6      168.30      141.12      8.56 o
  11  -6   6       13.91        9.30      6.34 o
  12  -6   6        0.11       -8.15      5.43 o
  13  -6   6       16.85       19.68      6.75 o
  -9  -5   6      122.66      134.72      7.69 o
  -8  -5   6       15.61       10.87      3.43 o
  -7  -5   6       19.18       12.70      2.86 o
  -6  -5   6        0.63        4.91      2.19 o
  -5  -5   6        0.87        0.90      1.55 o
  -4  -5   6        4.21        7.53      1.19 o
  -3  -5   6      127.21      126.70      3.46 o
  -2  -5   6      290.29      286.64      7.87 o
  -1  -5   6       48.85       49.12      4.10 o
   0  -5   6        3.30        6.13      0.69 o
   1  -5   6       71.48       73.56      2.15 o
   2  -5   6       16.37       16.04      0.86 o
   3  -5   6      114.10      130.13      2.94 o
   4  -5   6       67.41       65.55      3.74 o
   5  -5   6      142.76      137.68      3.24 o
   6  -5   6       83.23       67.20      3.17 o
   7  -5   6        0.01        0.66      1.19 o
   8  -5   6       18.25       15.84      3.66 o
   9  -5   6       74.02       58.68      3.66 o
  10  -5   6       86.66       69.16      6.59 o
  11  -5   6        7.28        0.58      4.61 o
  12  -5   6        0.04        0.08      4.53 o
  13  -5   6        7.67        5.93      6.18 o
 -10  -4   6       10.76       10.62      5.12 o
  -9  -4   6       13.31       20.29      5.93 o
  -8  -4   6        6.71       10.91      2.82 o
  -7  -4   6       25.51       20.23      2.20 o
  -6  -4   6       58.51       54.59      2.57 o
  -5  -4   6       49.58       50.84      3.33 o
  -4  -4   6       60.39       45.29      3.10 o
  -3  -4   6      121.23      125.52      7.52 o
  -2  -4   6        0.13        0.88      1.28 o
  -1  -4   6     2407.46     2680.30    195.34 o
   0  -4   6      226.93      257.99      7.47 o
   1  -4   6      673.44      790.66     44.86 o
   2  -4   6       11.82        9.10      0.76 o
   3  -4   6      260.80      263.15      8.13 o
   4  -4   6     1099.18     1127.15     31.38 o
   5  -4   6      372.20      383.80      9.34 o
   6  -4   6      127.79      116.16      2.80 o
   7  -4   6        1.16        0.04      1.55 o
   8  -4   6       20.78       19.69      2.50 o
   9  -4   6      117.25      125.54      5.78 o
  10  -4   6        0.54        6.42      3.71 o
  11  -4   6        4.07        1.48      4.45 o
  12  -4   6        2.98        3.46      5.19 o
  13  -4   6       11.21       18.44      6.67 o
 -11  -3   6        0.38        3.85      3.49 o
 -10  -3   6        8.82       18.80      6.09 o
  -9  -3   6        5.83        9.05      6.63 o
  -8  -3   6       19.69       17.09      2.48 o
  -7  -3   6        0.08        0.42      1.73 o
  -6  -3   6      123.02      135.57      5.19 o
  -5  -3   6      208.29      215.11     14.04 o
  -4  -3   6      796.15      757.60     65.66 o
  -3  -3   6     2389.63     2476.48    101.81 o
  -2  -3   6        9.46       15.67      8.93 o
  -1  -3   6      247.07      286.26     13.46 o
   0  -3   6      252.30      284.07     15.76 o
   1  -3   6      132.33      170.46      3.37 o
   2  -3   6      972.97     1021.00     18.51 o
   3  -3   6      754.75      826.13     15.09 o
   4  -3   6       67.28       80.54      2.24 o
   5  -3   6        1.20        1.06      1.63 o
   6  -3   6       75.91       71.78      2.73 o
   7  -3   6       49.37       56.31      2.83 o
   8  -3   6       79.73       83.92      6.09 o
   9  -3   6       20.10       12.02      3.62 o
  10  -3   6       28.59       41.25      6.18 o
  11  -3   6        1.03        5.27      6.67 o
  12  -3   6        4.12        1.98      5.43 o
 -11  -2   6        5.49        5.44      4.51 o
 -10  -2   6       31.01       31.79      4.57 o
  -9  -2   6       39.34       39.11      3.56 o
  -8  -2   6        0.99        0.33      1.89 o
  -7  -2   6        8.87       15.61      4.90 o
  -6  -2   6      205.15      192.37      6.32 o
  -5  -2   6       12.04        5.90      1.11 o
  -4  -2   6     1858.00     1910.82     86.60 o
  -3  -2   6     1351.60     1376.72     57.41 o
  -2  -2   6      488.97      472.01     17.62 o
  -1  -2   6      455.08      565.35     20.11 o
   0  -2   6      113.86      104.26     17.60 o
   1  -2   6      625.25      555.12     11.17 o
   2  -2   6      279.85      279.77      7.81 o
   3  -2   6       95.93      104.62      2.83 o
   4  -2   6      145.47      138.82      7.26 o
   5  -2   6       20.19       13.78      2.65 o
   6  -2   6      166.85      181.20      7.41 o
   7  -2   6       21.75       17.34      2.08 o
   8  -2   6        5.19        7.90      3.21 o
   9  -2   6        4.24        4.20      3.54 o
  10  -2   6        3.77        7.16      4.36 o
  11  -2   6        9.28        6.75      6.75 o
  12  -2   6        3.80        5.19      8.40 o
 -12  -1   6       19.87       18.26      5.06 o
 -11  -1   6        8.93       16.59      8.19 o
 -10  -1   6        1.13        0.84      2.47 o
  -9  -1   6       38.96       32.20      2.94 o
  -8  -1   6        8.06        8.86      2.24 o
  -7  -1   6      112.67      105.60      4.72 o
  -6  -1   6      272.05      268.26     13.04 o
  -5  -1   6       67.46       61.13      3.45 o
  -4  -1   6       44.97       50.76      1.58 o
  -3  -1   6      594.62      608.41     19.57 o
  -2  -1   6      903.04      946.72     17.20 o
  -1  -1   6     1348.44     1402.00     33.37 o
   0  -1   6      684.48      665.84     12.71 o
   1  -1   6       53.17       54.24      2.61 o
   2  -1   6      309.99      280.61      5.64 o
   3  -1   6      465.62      550.97     19.34 o
   4  -1   6        0.15        0.01      1.46 o
   5  -1   6      702.19      730.87     18.95 o
   6  -1   6       24.59       24.80      2.17 o
   7  -1   6       30.18       22.97      3.79 o
   8  -1   6       85.97       95.51      6.92 o
   9  -1   6        2.80        6.18      3.79 o
  10  -1   6        0.12       -4.36      4.36 o
  11  -1   6        6.99        9.47      5.52 o
  12  -1   6        9.21       19.10      9.47 o
 -12   0   6        1.01        1.94      3.42 o
 -11   0   6        0.16        3.42      2.73 o
 -10   0   6        0.00        0.30      2.63 o
  -9   0   6      160.91      159.39      6.55 o
  -8   0   6        5.96        8.44      1.87 o
  -7   0   6       44.48       41.86      2.16 o
  -6   0   6       61.21       62.79      2.78 o
  -5   0   6       59.86       60.01      2.05 o
  -4   0   6        5.20        7.88      1.28 o
  -3   0   6      644.41      622.26     11.65 o
  -2   0   6     1445.77     1473.67     28.00 o
  -1   0   6      168.67      215.54      4.80 o
   0   0   6     1396.75     1371.57     26.46 o
   1   0   6     1654.09     1723.09     45.83 o
   2   0   6      615.69      639.68     18.57 o
   3   0   6      191.93      190.58      5.72 o
   4   0   6       23.52       28.18      1.84 o
   5   0   6       42.35       40.43      2.30 o
   6   0   6        2.20        2.59      3.66 o
   7   0   6      115.85       99.79      5.85 o
   8   0   6       91.59       76.65      5.68 o
   9   0   6      125.62      138.82      9.06 o
  10   0   6       29.29       34.09      7.74 o
  11   0   6       14.89       13.91      6.42 o
 -12   1   6        5.03        8.28      3.45 o
 -11   1   6        1.01       -2.66      3.48 o
 -10   1   6        2.22       -0.03      5.39 o
  -9   1   6      405.85      416.73     15.73 o
  -8   1   6      138.55      129.47      3.61 o
  -7   1   6       73.78       75.02      3.19 o
  -6   1   6       27.77       30.42      1.42 o
  -5   1   6      109.54      107.73      3.41 o
  -4   1   6      612.19      618.13     11.75 o
  -3   1   6       84.40       92.98      2.44 o
  -2   1   6      554.53      529.10     10.22 o
  -1   1   6     6501.61     7093.12    269.81 o
   0   1   6      432.85      404.02      8.87 o
   1   1   6       85.34       99.06      3.43 o
   2   1   6       48.42       37.89      1.72 o
   3   1   6        4.30        7.78      1.54 o
   4   1   6      216.40      215.74     11.30 o
   5   1   6        0.68       -0.57      2.10 o
   6   1   6      146.59      141.53      8.07 o
   7   1   6      375.20      382.12     15.15 o
   8   1   6       46.57       62.74      6.18 o
   9   1   6       57.74       49.15      8.23 o
  10   1   6        7.51       10.29      5.43 o
  11   1   6        1.46       16.47      6.34 o
 -13   2   6        2.46        0.66      5.52 o
 -12   2   6       59.97       68.59      7.57 o
 -11   2   6       30.12       20.25      4.86 o
 -10   2   6      167.49      152.84      7.02 o
  -9   2   6      202.24      189.29      9.18 o
  -8   2   6        1.64        1.14      1.10 o
  -7   2   6        4.02        2.52      0.93 o
  -6   2   6      217.71      226.00      7.34 o
  -5   2   6        0.16        2.10      1.10 o
  -4   2   6     1745.60     1818.61     33.97 o
  -3   2   6      199.74      223.32      5.75 o
  -2   2   6      612.85      665.95     22.07 o
  -1   2   6       68.65       54.78      1.91 o
   0   2   6       12.51        8.60      2.22 o
   1   2   6        4.34        4.33      1.54 o
   2   2   6      213.32      217.76     10.40 o
   3   2   6       22.01       19.59      2.62 o
   4   2   6        3.09        3.87      2.68 o
   5   2   6       79.18       87.93      5.60 o
   6   2   6        0.35       -0.66      4.78 o
   7   2   6      575.63      559.55     22.89 o
   8   2   6       93.89       89.58      7.08 o
   9   2   6        9.10        5.10      4.69 o
  10   2   6       14.15        9.88      7.00 o
 -13   3   6       28.65       28.98      9.47 o
 -12   3   6       27.74       30.96      7.66 o
 -11   3   6       13.90       16.47      4.20 o
 -10   3   6       21.84       25.19      5.35 o
  -9   3   6       78.63       86.58      2.91 o
  -8   3   6        2.91        3.53      1.13 o
  -7   3   6       14.47       15.57      3.03 o
  -6   3   6      239.32      271.62      6.99 o
  -5   3   6        5.73       -0.01      1.25 o
  -4   3   6       57.53       54.57      2.07 o
  -3   3   6      165.55      173.64      6.38 o
  -2   3   6      666.19      610.61     17.88 o
  -1   3   6      528.57      561.43     13.78 o
   0   3   6       42.64       41.40      3.01 o
   1   3   6      234.49      234.18      9.43 o
   2   3   6       50.70       44.13      3.38 o
   3   3   6       55.59       58.74      3.42 o
   4   3   6      315.99      292.37     13.91 o
   5   3   6      381.70      376.52     16.30 o
   6   3   6       11.66       12.68      3.79 o
   7   3   6        5.73        7.99      4.69 o
   8   3   6       36.78       35.98      6.01 o
   9   3   6        6.82       -4.53      5.27 o
  10   3   6        6.72       17.46      6.92 o
 -13   4   6       27.61       32.44      7.00 o
 -12   4   6        6.41        9.88      7.57 o
 -11   4   6        2.32       10.21      4.69 o
 -10   4   6       26.41       24.37      5.68 o
  -9   4   6       17.46       23.09      6.79 o
  -8   4   6      412.38      436.26     34.05 o
  -7   4   6       40.54       44.96      3.78 o
  -6   4   6       78.08       81.46      3.01 o
  -5   4   6       45.80       37.70      4.74 o
  -4   4   6       48.32       58.97      2.27 o
  -3   4   6       36.49       32.47      1.96 o
  -2   4   6       19.15       13.94      1.64 o
  -1   4   6      329.44      307.32      9.34 o
   0   4   6       16.16       15.54      6.13 o
   1   4   6       20.77       25.15      5.39 o
   2   4   6     1184.67     1148.32     31.55 o
   3   4   6      188.08      180.48      8.89 o
   4   4   6        0.01       -2.47      3.38 o
   5   4   6        0.03       -0.49      3.38 o
   6   4   6       16.99       15.40      4.28 o
   7   4   6       86.44       93.62      9.47 o
   8   4   6       59.99       62.82      7.99 o
   9   4   6       31.02       28.98      8.40 o
 -13   5   6       24.95       24.29      8.65 o
 -12   5   6        1.57       -3.13      4.94 o
 -11   5   6        1.68       11.61      6.34 o
 -10   5   6      130.28      151.00      7.02 o
  -9   5   6      334.21      392.88     17.50 o
  -8   5   6       71.37       78.78      3.86 o
  -7   5   6       90.50      104.17      4.00 o
  -6   5   6        7.73       10.39      1.33 o
  -5   5   6        0.14        1.57      1.31 o
  -4   5   6       10.23        6.69      2.89 o
  -3   5   6       79.70       78.50      2.71 o
  -2   5   6       79.63       74.64      7.12 o
  -1   5   6       12.30       14.19      2.24 o
   0   5   6       18.04       22.58      3.95 o
   1   5   6        0.91        4.49      2.29 o
   2   5   6        0.40       -1.15      3.21 o
   3   5   6       17.93       26.59      5.27 o
   4   5   6        1.67       -3.95      3.46 o
   5   5   6       28.18       24.29      4.94 o
   6   5   6       29.27       35.73      6.09 o
   7   5   6        0.85       -6.18      6.83 o
   8   5   6       11.43        2.80      6.09 o
 -13   6   6       42.81       38.45      7.66 o
 -12   6   6        1.94       -1.65      4.86 o
 -11   6   6        9.95        9.72      5.10 o
 -10   6   6       39.35       36.09      5.56 o
  -9   6   6        0.24       -0.91      3.54 o
  -8   6   6      199.85      211.26      7.98 o
  -7   6   6      279.23      245.02      8.73 o
  -6   6   6      226.50      236.09     15.40 o
  -5   6   6       11.76        8.66      2.55 o
  -4   6   6       42.21       34.62      2.24 o
  -3   6   6      106.05      103.49      7.45 o
  -2   6   6      567.47      546.32     32.11 o
  -1   6   6      342.09      362.11     14.82 o
   0   6   6        0.02        0.25      4.69 o
   1   6   6       54.22       51.95      4.61 o
   2   6   6       58.01       54.59      5.19 o
   3   6   6       24.57       26.76      4.45 o
   4   6   6       32.14       25.77      4.86 o
   5   6   6        7.45       15.23      5.27 o
   6   6   6        2.99        4.03      5.60 o
   7   6   6        1.33       -1.56      7.82 o
 -13   7   6       10.95       17.29      6.34 o
 -12   7   6        1.95        7.99      7.90 o
 -11   7   6       20.18       13.67      5.60 o
 -10   7   6        4.24       -6.01      4.28 o
  -9   7   6      126.98      116.61      5.30 o
  -8   7   6       77.68       76.54      4.98 o
  -7   7   6        2.31        1.98      1.95 o
  -6   7   6      127.45      116.23      4.98 o
  -5   7   6      136.69      139.92      4.98 o
  -4   7   6        0.16       -2.72      3.29 o
  -3   7   6       48.13       39.03      4.28 o
  -2   7   6       82.03       82.91      5.27 o
  -1   7   6       82.67       82.50      6.01 o
   0   7   6        0.63       10.70      5.43 o
   1   7   6       76.06       78.96      5.93 o
   2   7   6      168.04      169.28      7.82 o
   3   7   6       22.31       22.97      5.35 o
   4   7   6        0.08       -4.69      6.26 o
   5   7   6       10.05        0.41      7.49 o
   6   7   6        0.04       -2.96      6.18 o
 -13   8   6       13.01       17.95      7.57 o
 -12   8   6       34.38       36.97      7.33 o
 -11   8   6       49.56       43.88      6.59 o
 -10   8   6       18.19       20.58      5.52 o
  -9   8   6       46.03       46.96      3.78 o
  -8   8   6       11.33       10.29      4.45 o
  -7   8   6       55.80       47.06      2.97 o
  -6   8   6        2.87        1.77      2.84 o
  -5   8   6       10.65        7.37      3.13 o
  -4   8   6        1.22       -1.07      3.13 o
  -3   8   6      122.93      120.62      7.41 o
  -2   8   6        6.99       -0.25      3.71 o
  -1   8   6        4.72       -4.36      3.62 o
   0   8   6        6.03       -1.56      6.01 o
   1   8   6        2.32        5.02      6.18 o
   2   8   6        1.30        6.18      5.02 o
   3   8   6       27.65       27.99      5.68 o
   4   8   6        5.46        8.23      5.43 o
   5   8   6        3.13        4.45      6.09 o
 -12   9   6        3.78       -1.48      6.75 o
 -11   9   6        0.57      -10.13      7.16 o
 -10   9   6        6.66       -0.33      5.10 o
  -9   9   6        0.03       -3.87      4.53 o
  -8   9   6      212.82      228.15     13.67 o
  -7   9   6        9.79       11.28      4.94 o
  -6   9   6       15.72       13.22      3.46 o
  -5   9   6      217.79      243.22     12.76 o
  -4   9   6        0.79       -1.40      4.45 o
  -3   9   6       12.83       13.75      6.18 o
  -2   9   6       33.63       43.39      5.76 o
  -1   9   6      167.95      218.44     12.27 o
   0   9   6        0.14        8.07      6.26 o
   1   9   6       31.87       32.03      7.82 o
   2   9   6        1.36       -1.56      5.10 o
   3   9   6        0.41        1.48      6.01 o
   4   9   6       24.26       34.75      8.15 o
 -12  10   6       13.78       -0.16      6.75 o
 -11  10   6       17.20       18.94      7.16 o
 -10  10   6       38.82       34.25      9.39 o
  -9  10   6       96.38       93.20      8.07 o
  -8  10   6        5.70       -5.85      5.10 o
  -7  10   6        0.00        0.00      4.86 o
  -6  10   6        0.09        1.15      6.83 o
  -5  10   6       64.52       72.29      6.92 o
  -4  10   6       84.01       76.32      6.92 o
  -3  10   6       33.72       23.55      5.43 o
  -2  10   6        8.26        6.75      7.33 o
  -1  10   6        9.01        2.14      4.94 o
   0  10   6       56.74       80.03      9.14 o
   1  10   6        3.33        8.15      5.85 o
   2  10   6       33.17       35.24      9.47 o
 -11  11   6       59.73       50.97      8.48 o
 -10  11   6       12.60        1.15      9.47 o
  -9  11   6       34.00       32.19      5.76 o
  -8  11   6      196.82      194.97     15.31 o
  -7  11   6        0.02       -4.69      5.52 o
  -6  11   6       57.38       54.67      5.72 o
  -5  11   6       44.20       50.22      6.50 o
  -4  11   6       15.83       18.85      7.57 o
  -3  11   6       26.27       21.00      5.93 o
  -2  11   6       27.40       20.42      6.01 o
  -1  11   6       13.93       19.76      6.34 o
   0  11   6       24.17       13.83      8.32 o
   1  11   6        8.52        7.33      7.25 o
  -9  12   6        0.64        5.10      7.08 o
  -8  12   6       54.18       42.16      8.15 o
  -7  12   6        1.10       -4.78      8.48 o
  -6  12   6       25.81       35.87      5.29 o
  -5  12   6      173.48      185.83     15.15 o
  -4  12   6      127.68      134.21     13.01 o
  -3  12   6        0.01       -6.09      6.26 o
  -2  12   6        0.48        5.43      7.16 o
   3 -14   7        1.53       -1.89      5.35 o
   4 -14   7       12.79       14.57      5.19 o
   5 -14   7        0.05       -1.61      6.75 o
   6 -14   7       67.72       66.84      5.31 o
   7 -14   7        3.79        5.93      3.87 o
   8 -14   7        5.93       -0.82      3.81 o
   0 -13   7       15.34       19.35      6.34 o
   1 -13   7        5.96       12.60      5.43 o
   2 -13   7        0.17        2.06      5.10 o
   3 -13   7        0.26        4.00      3.13 o
   4 -13   7        2.61       -1.11      5.48 o
   5 -13   7        4.97        7.21      4.57 o
   6 -13   7       52.68       51.64      3.88 o
   7 -13   7       40.93       33.26      4.45 o
   8 -13   7        0.51        9.70      4.49 o
   9 -13   7        2.75       -0.39      4.51 o
  10 -13   7        0.61        1.89      6.59 o
  -2 -12   7        0.00       -2.55      8.89 o
  -1 -12   7       26.72       31.62      8.65 o
   0 -12   7        4.11        6.01      5.60 o
   1 -12   7        5.68        3.49      3.32 o
   2 -12   7       27.22       38.37      6.83 o
   3 -12   7       31.45       25.95      2.94 o
   4 -12   7        0.58        0.69      1.88 o
   5 -12   7        0.70       -5.04      5.80 o
   6 -12   7        0.90        2.95      2.21 o
   7 -12   7        0.37        1.29      2.01 o
   8 -12   7       16.04       14.80      2.80 o
   9 -12   7        2.74        3.12      3.10 o
  10 -12   7        2.06        2.71      2.85 o
  11 -12   7       20.87       17.70      7.33 o
  -3 -11   7        0.27        4.03      8.32 o
  -2 -11   7       44.33       65.04      9.14 o
  -1 -11   7        0.11       -3.87      4.61 o
   0 -11   7       14.09       26.02      4.94 o
   1 -11   7       22.22       22.87      2.59 o
   2 -11   7       42.30       49.00      3.54 o
   3 -11   7        7.55        4.45      2.07 o
   4 -11   7       48.28       42.47      3.86 o
   5 -11   7        0.78        0.58      1.82 o
   6 -11   7       22.30       17.73      2.06 o
   7 -11   7        9.80       12.30      2.41 o
   8 -11   7       33.36       39.77     10.74 o
   9 -11   7        0.91        1.01      3.53 o
  10 -11   7       14.63       10.32      3.22 o
  11 -11   7        0.13        1.81      4.69 o
  12 -11   7        0.09        4.45      5.60 o
  -5 -10   7        6.20       13.09      5.93 o
  -4 -10   7       35.37       44.05      9.55 o
  -3 -10   7        5.08        5.10      6.83 o
  -2 -10   7        8.50        8.97      4.45 o
  -1 -10   7       12.71        7.50      2.43 o
   0 -10   7        1.97        2.82      2.35 o
   1 -10   7        1.79        0.97      1.58 o
   2 -10   7        3.86        4.49      1.35 o
   3 -10   7       71.75       65.85      4.49 o
   4 -10   7      202.62      193.38      5.07 o
   5 -10   7      237.62      248.88      7.80 o
   6 -10   7        3.02        4.79      1.52 o
   7 -10   7       18.85       21.28      2.32 o
   8 -10   7       34.79       35.89      3.66 o
   9 -10   7       21.47       24.64      4.82 o
  10 -10   7       34.94       33.19      3.18 o
  11 -10   7       48.73       52.20      8.07 o
  12 -10   7        1.49        3.54      6.09 o
  -6  -9   7       12.01       -8.40      8.48 o
  -5  -9   7        0.33       -6.92      5.93 o
  -4  -9   7        4.41        9.30      5.02 o
  -3  -9   7       67.90       72.78     10.09 o
  -2  -9   7       14.56       15.79      2.42 o
  -1  -9   7      109.52      109.26      6.69 o
   0  -9   7       14.54       12.47      2.15 o
   1  -9   7        0.35        1.55      1.33 o
   2  -9   7      130.09      119.03      7.06 o
   3  -9   7       87.86       86.66      2.91 o
   4  -9   7       97.54       91.72      2.99 o
   5  -9   7       11.56       11.01      1.27 o
   6  -9   7        4.35        5.71      1.96 o
   7  -9   7      141.51      127.29      5.20 o
   8  -9   7        0.07       -4.14      2.76 o
   9  -9   7        4.52        7.06      2.87 o
  10  -9   7       35.59       39.31      3.50 o
  11  -9   7        1.63       15.73      6.50 o
  12  -9   7        3.09        9.30      4.45 o
  -7  -8   7       23.72       27.42      7.49 o
  -6  -8   7        0.09       -5.68      4.94 o
  -5  -8   7       50.61       77.48      9.30 o
  -4  -8   7        6.23        2.31      4.32 o
  -3  -8   7        0.60        1.63      1.89 o
  -2  -8   7       26.35       22.87      1.70 o
  -1  -8   7      658.73      674.54     37.81 o
   0  -8   7       38.95       46.72      4.92 o
   1  -8   7      112.51      110.24      5.18 o
   2  -8   7      101.68       94.83      3.40 o
   3  -8   7      212.87      201.93      5.41 o
   4  -8   7      566.39      585.74     13.79 o
   5  -8   7      154.02      158.04      4.40 o
   6  -8   7       49.51       45.04      2.66 o
   7  -8   7      813.85      813.67     19.56 o
   8  -8   7      170.29      181.50      6.81 o
   9  -8   7       49.90       48.58      3.81 o
  10  -8   7        0.30       -3.62      3.38 o
  11  -8   7        1.85       10.87      6.50 o
  12  -8   7        7.15       10.87      5.43 o
  13  -8   7        4.13       -3.79      5.93 o
  -8  -7   7        2.77        4.36      6.26 o
  -7  -7   7       27.64       40.10      8.48 o
  -6  -7   7       10.23       10.79      2.80 o
  -5  -7   7       20.07       23.86      3.02 o
  -4  -7   7       63.17       71.62      4.25 o
  -3  -7   7      249.30      247.52     16.25 o
  -2  -7   7       87.68       89.53      6.20 o
  -1  -7   7      350.95      348.67     14.33 o
   0  -7   7      148.48      131.66      6.44 o
   1  -7   7       44.36       45.39      2.24 o
   2  -7   7        9.53       14.77      1.11 o
   3  -7   7       10.40        7.71      0.95 o
   4  -7   7      306.85      316.57     19.05 o
   5  -7   7      180.98      181.22      7.17 o
   6  -7   7      499.66      502.02     17.98 o
   7  -7   7       52.80       50.61      2.48 o
   8  -7   7        0.35       -1.75      1.69 o
   9  -7   7        1.20        3.79      3.38 o
  10  -7   7       30.03       34.25      4.69 o
  11  -7   7       11.68       16.06      6.50 o
  12  -7   7        0.09        9.14      4.53 o
  13  -7   7        0.91        3.13      6.09 o
  -9  -6   7        0.46        4.94      6.75 o
  -8  -6   7        0.01       -2.06      7.33 o
  -7  -6   7        0.23       -3.13      2.09 o
  -6  -6   7      106.82      116.67      9.67 o
  -5  -6   7       20.76       18.47      1.75 o
  -4  -6   7       96.79       90.87      4.75 o
  -3  -6   7        2.45        1.29      1.52 o
  -2  -6   7      466.63      470.85     10.93 o
  -1  -6   7        0.48        1.22      0.70 o
   0  -6   7       43.15       38.11     10.72 o
   1  -6   7      624.53      619.40     24.05 o
   2  -6   7      282.50      298.16     13.54 o
   3  -6   7       94.23       94.01      4.12 o
   4  -6   7        1.21        2.25      1.13 o
   5  -6   7      259.93      251.68      7.00 o
   6  -6   7        2.93        2.35      1.23 o
   7  -6   7       11.98       11.75      1.35 o
   8  -6   7        0.11       -0.92      1.83 o
   9  -6   7      356.02      355.94     15.15 o
  10  -6   7      174.33      174.47      9.30 o
  11  -6   7       13.73       11.86      6.59 o
  12  -6   7        0.21       -3.29      4.69 o
  13  -6   7       11.80       10.37      6.42 o
  -9  -5   7        5.28       13.59      5.60 o
  -8  -5   7        3.11        4.62      5.52 o
  -7  -5   7        0.64        3.11      2.35 o
  -6  -5   7       28.67       26.96      2.11 o
  -5  -5   7      135.25      141.85      9.78 o
  -4  -5   7      418.88      406.01     27.66 o
  -3  -5   7      118.08      115.75      2.96 o
  -2  -5   7        0.05       -0.74      0.52 o
  -1  -5   7       17.31       17.38      2.45 o
   0  -5   7       78.59       88.25      3.94 o
   1  -5   7      292.28      325.27     16.33 o
   2  -5   7     1497.56     1588.80     57.02 o
   3  -5   7      170.59      171.26      3.77 o
   4  -5   7      126.21      140.89      5.06 o
   5  -5   7       21.34       24.25      1.38 o
   6  -5   7       16.38       16.49      1.43 o
   7  -5   7       30.21       29.94      1.71 o
   8  -5   7      131.66      127.22      6.96 o
   9  -5   7      150.88      141.78      8.23 o
  10  -5   7       68.50       65.21      5.10 o
  11  -5   7       48.67       57.39      6.26 o
  12  -5   7        0.58        8.65      5.60 o
 -10  -4   7       10.53       14.66      7.74 o
  -9  -4   7        3.88        3.09      3.03 o
  -8  -4   7        2.39        6.50      4.98 o
  -7  -4   7       50.71       46.36      2.63 o
  -6  -4   7       28.38       30.95      2.23 o
  -5  -4   7       53.67       58.90      2.25 o
  -4  -4   7        0.68       -0.40      1.22 o
  -3  -4   7       23.72       24.00      1.93 o
  -2  -4   7        2.92        3.00      4.40 o
  -1  -4   7     2232.80     2444.98    207.73 o
   0  -4   7      485.23      494.78     20.38 o
   1  -4   7       86.79       77.74      4.36 o
   2  -4   7      418.52      418.56     18.91 o
   3  -4   7      234.84      244.49     10.70 o
   4  -4   7       10.19        3.30      0.92 o
   5  -4   7      107.28      126.73      3.84 o
   6  -4   7        5.80        2.98      1.10 o
   7  -4   7       71.00       73.70      3.22 o
   8  -4   7        1.45       -3.21      3.71 o
   9  -4   7        3.67        3.95      3.54 o
  10  -4   7       79.74       65.87      6.26 o
  11  -4   7        1.13       -6.55      4.36 o
  12  -4   7        1.59       -5.27      5.43 o
 -10  -3   7       13.05       14.96      3.26 o
  -9  -3   7        1.37        2.59      2.57 o
  -8  -3   7        0.00        1.67      2.65 o
  -7  -3   7       39.09       32.36      2.07 o
  -6  -3   7        3.73        3.69      1.63 o
  -5  -3   7       85.47       86.24      3.52 o
  -4  -3   7        3.98        1.37      0.86 o
  -3  -3   7      114.85      127.78      6.79 o
  -2  -3   7      241.35      256.31     13.17 o
  -1  -3   7      121.24      124.51      5.13 o
   0  -3   7       50.65       54.43      2.84 o
   1  -3   7       92.31       75.14      1.84 o
   2  -3   7       70.10       50.04      1.87 o
   3  -3   7      216.30      239.69      8.50 o
   4  -3   7       85.33       90.40      2.26 o
   5  -3   7        3.65        3.59      1.33 o
   6  -3   7       20.01       15.27      3.95 o
   7  -3   7      244.06      241.60      8.26 o
   8  -3   7       33.76       33.18      4.12 o
   9  -3   7       35.50       36.31      4.45 o
  10  -3   7        3.88        9.96      4.45 o
  11  -3   7        0.77       -0.66      5.19 o
  12  -3   7       12.29        9.06      5.68 o
 -11  -2   7        7.19       10.26      4.33 o
 -10  -2   7       18.86       24.94      3.93 o
  -9  -2   7       34.01       30.89      3.17 o
  -8  -2   7        0.27       -0.42      1.54 o
  -7  -2   7      201.42      187.10      8.82 o
  -6  -2   7        0.20       -1.95      1.30 o
  -5  -2   7      587.39      632.92     33.92 o
  -4  -2   7       21.52       23.83      1.55 o
  -3  -2   7       69.67       50.01      2.34 o
  -2  -2   7        0.01       -0.26      0.51 o
  -1  -2   7      302.87      311.40      9.27 o
   0  -2   7      225.12      205.88      6.04 o
   1  -2   7      447.88      441.90      8.23 o
   2  -2   7       90.22      106.01      3.25 o
   3  -2   7        8.35        9.44      1.49 o
   4  -2   7        8.62        6.48      1.52 o
   5  -2   7        4.21        2.63      1.47 o
   6  -2   7        1.33        0.58      1.56 o
   7  -2   7        1.46        2.14      3.13 o
   8  -2   7       10.09        9.88      3.95 o
   9  -2   7       64.38       60.68      5.10 o
  10  -2   7        4.67       12.43      5.93 o
  11  -2   7        0.60       -5.93      5.35 o
  12  -2   7        0.19        8.97      6.92 o
 -11  -1   7        4.67        2.75      3.54 o
 -10  -1   7       11.17       14.33      3.16 o
  -9  -1   7       22.60       20.59      2.76 o
  -8  -1   7       37.68       35.85      2.16 o
  -7  -1   7       52.56       57.88      2.62 o
  -6  -1   7       27.33       23.42      2.88 o
  -5  -1   7       40.31       48.50      3.26 o
  -4  -1   7       18.29       21.50      1.06 o
  -3  -1   7        0.20        1.02      1.38 o
  -2  -1   7      337.73      336.25      6.59 o
  -1  -1   7        0.06        0.73      1.07 o
   0  -1   7        4.86        1.53      0.65 o
   1  -1   7     2282.93     2153.98     50.89 o
   2  -1   7      407.69      374.76      7.55 o
   3  -1   7      150.53      167.95      4.78 o
   4  -1   7       18.92       19.48      2.61 o
   5  -1   7      245.44      294.70      8.08 o
   6  -1   7        0.94       -0.64      1.83 o
   7  -1   7       21.02       20.67      4.94 o
   8  -1   7       25.96       21.16      4.28 o
   9  -1   7        6.35       -6.01      5.68 o
  10  -1   7       19.16       19.35      5.76 o
  11  -1   7       30.85       36.97      6.42 o
 -12   0   7        2.54        6.99      4.13 o
 -11   0   7       10.76       10.47      3.66 o
 -10   0   7       14.50       18.77      3.81 o
  -9   0   7        0.10        1.14      2.39 o
  -8   0   7       67.86       62.34      2.80 o
  -7   0   7       67.90       69.15      2.52 o
  -6   0   7      223.65      210.64      7.93 o
  -5   0   7      232.00      245.68      8.51 o
  -4   0   7       25.50       23.55      1.25 o
  -3   0   7      567.65      612.17     11.53 o
  -2   0   7        0.58        1.64      0.71 o
  -1   0   7       12.82       13.31      0.84 o
   0   0   7        0.44        4.62      1.38 o
   1   0   7     1605.53     1611.29     35.16 o
   2   0   7       30.61       25.56      2.38 o
   3   0   7        0.03        3.28      1.19 o
   4   0   7       23.72       23.43      1.90 o
   5   0   7        0.42       -1.06      1.83 o
   6   0   7       30.47       27.09      3.54 o
   7   0   7       86.66       90.32      5.93 o
   8   0   7       12.36       10.62      4.03 o
   9   0   7        9.06       15.56      5.19 o
  10   0   7       39.03       65.29      7.16 o
  11   0   7        1.69        5.10      8.07 o
 -12   1   7        0.24        0.25      5.19 o
 -11   1   7       11.11       10.46      4.86 o
 -10   1   7       65.93       67.75      4.05 o
  -9   1   7       37.80       34.58      2.55 o
  -8   1   7      221.98      230.46      9.26 o
  -7   1   7      267.56      270.36     16.10 o
  -6   1   7       58.85       61.27      2.14 o
  -5   1   7      284.53      286.49      6.54 o
  -4   1   7        9.76       10.31      1.02 o
  -3   1   7       94.02       88.58      2.20 o
  -2   1   7       11.23       16.01      1.16 o
  -1   1   7     2046.67     2097.67     43.78 o
   0   1   7     1007.45     1068.73     31.92 o
   1   1   7      795.15      801.75     18.95 o
   2   1   7       61.13       64.92      2.42 o
   3   1   7       34.68       33.67      2.06 o
   4   1   7       83.99       62.68      3.38 o
   5   1   7        7.34        3.95      4.03 o
   6   1   7        3.07        7.25      3.05 o
   7   1   7       10.31        5.52      3.62 o
   8   1   7       79.94       76.57      5.93 o
   9   1   7        9.27       -2.22      5.10 o
  10   1   7        0.88       -2.31      5.43 o
 -12   2   7        0.56       -0.66      5.19 o
 -11   2   7        4.68       -4.20      3.46 o
 -10   2   7       65.21       59.64      5.35 o
  -9   2   7       79.29       78.29      3.71 o
  -8   2   7        6.15       10.90      1.53 o
  -7   2   7       10.22       12.28      1.44 o
  -6   2   7      186.39      173.97      4.25 o
  -5   2   7       49.58       50.70      1.77 o
  -4   2   7      206.65      231.98      6.49 o
  -3   2   7      278.30      277.88      7.70 o
  -2   2   7     1139.41     1303.76     40.13 o
  -1   2   7       25.81       39.79      2.03 o
   0   2   7     1186.47     1260.12     35.93 o
   1   2   7      897.96      853.19     34.26 o
   2   2   7      352.35      327.89     16.76 o
   3   2   7       26.14       18.95      2.17 o
   4   2   7        0.16        5.72      2.55 o
   5   2   7       14.66       16.30      3.62 o
   6   2   7      509.70      557.25     22.31 o
   7   2   7       99.94       98.31      8.48 o
   8   2   7       17.71       30.63      5.52 o
   9   2   7        0.41       -2.31      5.68 o
  10   2   7        0.83        8.56      6.18 o
 -13   3   7       18.94       23.05      6.18 o
 -12   3   7        0.15       -2.88      5.02 o
 -11   3   7      112.51      126.14     10.79 o
 -10   3   7       69.09       73.36      6.34 o
  -9   3   7        6.16        7.31      2.30 o
  -8   3   7        5.14       -0.69      1.94 o
  -7   3   7      306.85      335.75      9.76 o
  -6   3   7      101.00       98.76      3.33 o
  -5   3   7      200.47      183.53      5.37 o
  -4   3   7        1.00        3.26      1.26 o
  -3   3   7      130.84      120.60      4.54 o
  -2   3   7      399.75      448.34     10.48 o
  -1   3   7      137.52      162.37      4.40 o
   0   3   7       28.99       26.59      1.86 o
   1   3   7        1.98        0.33      2.63 o
   2   3   7      738.85      721.59     36.06 o
   3   3   7        9.09       15.81      2.96 o
   4   3   7     1037.62     1044.92     41.74 o
   5   3   7       22.25       23.88      4.61 o
   6   3   7        3.27        5.43      3.87 o
   7   3   7       25.68       27.01      6.67 o
   8   3   7        0.07        0.66      5.02 o
   9   3   7        0.50        1.73      6.42 o
 -13   4   7       24.49       16.38      8.73 o
 -12   4   7       30.77       30.05      5.60 o
 -11   4   7        2.04       -1.98      6.26 o
 -10   4   7       16.13       20.68      6.59 o
  -9   4   7        9.29       12.57      2.89 o
  -8   4   7        0.43       -1.85      3.66 o
  -7   4   7      159.08      176.56      6.82 o
  -6   4   7      507.99      514.21     11.88 o
  -5   4   7       48.70       50.85      2.23 o
  -4   4   7        0.25       -0.08      1.36 o
  -3   4   7      276.01      306.57     13.98 o
  -2   4   7       47.27       46.06      3.12 o
  -1   4   7      271.82      296.94      9.38 o
   0   4   7      131.16      125.87      4.00 o
   1   4   7       98.48       85.80      9.59 o
   2   4   7      526.39      520.11     21.49 o
   3   4   7      219.09      229.72     10.62 o
   4   4   7       35.90       34.42      5.27 o
   5   4   7       68.75       75.58      6.59 o
   6   4   7        6.02        7.16      4.36 o
   7   4   7       41.48       49.90      8.23 o
   8   4   7       10.21       10.13      6.09 o
 -13   5   7        2.09       -0.58      5.68 o
 -12   5   7        1.20       -7.74      6.59 o
 -11   5   7       10.82        5.02      4.28 o
 -10   5   7       61.58       61.50      6.09 o
  -9   5   7        0.30        3.81      2.84 o
  -8   5   7      296.57      303.68     11.82 o
  -7   5   7        0.76        1.31      2.24 o
  -6   5   7       60.44       63.99      2.27 o
  -5   5   7      134.64      131.68      4.16 o
  -4   5   7       26.84       20.70      2.61 o
  -3   5   7      423.26      427.05     10.46 o
  -2   5   7       11.05       12.91      1.82 o
  -1   5   7        0.15       -0.94      2.49 o
   0   5   7       52.58       68.50      5.93 o
   1   5   7      498.64      558.65     24.21 o
   2   5   7        3.71        5.76      3.13 o
   3   5   7        9.11        2.72      5.93 o
   4   5   7        3.93       -1.98      3.54 o
   5   5   7       33.80       36.23      5.19 o
   6   5   7        5.47        2.06      4.78 o
   7   5   7        6.01       20.50      8.48 o
   8   5   7        7.54       -5.43      6.75 o
 -13   6   7        0.17        8.56      6.01 o
 -12   6   7        6.55        2.80      5.43 o
 -11   6   7       64.28       74.18      8.81 o
 -10   6   7        0.24        2.39      5.93 o
  -9   6   7       52.91       54.61      4.94 o
  -8   6   7       57.30       50.72      6.18 o
  -7   6   7      249.45      262.45      9.23 o
  -6   6   7       72.00       66.48      3.52 o
  -5   6   7        1.06        4.83      1.87 o
  -4   6   7        9.64       11.20      2.33 o
  -3   6   7       19.84       21.38      2.35 o
  -2   6   7       39.29       40.50      5.85 o
  -1   6   7      260.78      230.62     11.03 o
   0   6   7        6.65        2.47      3.13 o
   1   6   7        0.22       -0.74      3.62 o
   2   6   7        1.78        5.93      4.28 o
   3   6   7        5.07        0.58      4.45 o
   4   6   7        0.56        0.08      4.69 o
   5   6   7       48.21       55.00      8.40 o
   6   6   7        0.18        2.47      5.19 o
   7   6   7        0.71        1.98      6.50 o
 -12   7   7        7.86       12.84      5.76 o
 -11   7   7       18.41       16.47      7.57 o
 -10   7   7        0.00       -8.73      5.93 o
  -9   7   7        0.31        9.47      5.93 o
  -8   7   7      171.22      165.80      7.12 o
  -7   7   7        6.50        3.23      2.18 o
  -6   7   7      564.09      578.07     38.04 o
  -5   7   7       40.30       37.29      3.87 o
  -4   7   7       13.40       17.70      3.87 o
  -3   7   7      390.54      356.32     20.67 o
  -2   7   7       11.86        4.86      3.71 o
  -1   7   7       25.05       18.36      5.76 o
   0   7   7       86.74       70.89      5.27 o
   1   7   7       10.10       15.40      4.53 o
   2   7   7        3.18        6.75      4.78 o
   3   7   7        4.98       -2.88      6.50 o
   4   7   7        0.08        3.05      5.35 o
   5   7   7        3.77       13.42      6.42 o
   6   7   7        0.87       15.07      9.88 o
 -12   8   7        0.37       -4.53      6.01 o
 -11   8   7        6.18       13.01      7.49 o
 -10   8   7       32.12       22.31      6.50 o
  -9   8   7        6.23        7.41      4.94 o
  -8   8   7       37.31       32.28      5.35 o
  -7   8   7        1.53        0.33      4.45 o
  -6   8   7      108.59      110.82      9.06 o
  -5   8   7       30.57       37.75      3.35 o
  -4   8   7        9.04        6.28      2.59 o
  -3   8   7        1.58       -5.10      5.35 o
  -2   8   7      149.40      147.79      9.55 o
  -1   8   7        1.15        1.56      4.20 o
   0   8   7       27.55       26.35      4.69 o
   1   8   7       97.74      111.56      7.99 o
   2   8   7        9.40       10.62      7.00 o
   3   8   7        0.95        8.15      5.60 o
   4   8   7        9.25       14.99      7.33 o
 -12   9   7        0.15        0.25      7.00 o
 -11   9   7        1.31       -0.58      6.42 o
 -10   9   7        1.19        8.81      7.66 o
  -9   9   7       31.46       24.54      7.90 o
  -8   9   7        3.84        9.22      6.26 o
  -7   9   7       25.99       20.58      5.93 o
  -6   9   7       55.57       48.41      6.59 o
  -5   9   7       87.84       71.88      5.76 o
  -4   9   7        0.21       13.09      5.02 o
  -3   9   7       29.31       34.75      6.75 o
  -2   9   7        1.20        3.71      5.02 o
  -1   9   7      225.79      201.97     12.10 o
   0   9   7       29.61       26.18      6.50 o
   1   9   7       34.15       29.97      5.85 o
   2   9   7        4.05       -3.29      5.27 o
   3   9   7       10.47        1.40      9.39 o
 -11  10   7        0.35        2.55      6.50 o
 -10  10   7       15.02        3.87      5.43 o
  -9  10   7       25.29       25.77      9.06 o
  -8  10   7        0.66        9.88      6.18 o
  -7  10   7        6.50        9.22      5.85 o
  -6  10   7       92.75       98.31     10.21 o
  -5  10   7       53.63       59.78      6.75 o
  -4  10   7        0.03       -1.07      4.45 o
  -3  10   7       33.56       26.43      5.19 o
  -2  10   7       10.19        2.72      4.86 o
  -1  10   7       89.08       67.02      7.66 o
   0  10   7       23.31       20.42      6.34 o
   1  10   7        1.36        3.95      9.55 o
   2  10   7       10.00       11.61      7.33 o
 -10  11   7        2.33        1.73      6.92 o
  -9  11   7        6.75        2.22      7.08 o
  -8  11   7        1.07       -6.59      5.85 o
  -7  11   7       49.11       74.76      9.96 o
  -6  11   7        0.73       -2.47      3.99 o
  -5  11   7      135.42      157.43     12.60 o
  -4  11   7        1.02        9.30      8.15 o
  -3  11   7      119.95      126.71     10.37 o
  -2  11   7       46.61       62.66     12.60 o
  -1  11   7       10.76        3.62      9.39 o
   0  11   7        4.04        7.99      7.08 o
  -8  12   7        0.75        2.96      7.00 o
  -7  12   7       12.41       16.55     10.29 o
  -6  12   7       10.23       13.13      5.64 o
  -5  12   7       22.76       24.37      6.83 o
  -4  12   7        0.08        8.73      6.18 o
  -3  12   7        9.44        8.81      8.40 o
   4 -14   8        3.87        8.81      6.83 o
   5 -14   8        5.33       11.69      4.20 o
   7 -14   8        3.64       -1.48      5.10 o
   1 -13   8        3.61       -0.33      7.66 o
   2 -13   8       37.16       45.45      8.48 o
   3 -13   8        0.00       -3.95      6.83 o
   4 -13   8        0.63        2.88      4.03 o
   5 -13   8        0.01       -0.59      2.80 o
   6 -13   8        1.74        3.54      3.75 o
   7 -13   8        7.40        5.30      2.98 o
   8 -13   8        2.81        2.75      4.45 o
   9 -13   8        0.03        2.65      3.28 o
  -1 -12   8       15.59       11.86      6.09 o
   0 -12   8       53.33       62.99      7.90 o
   1 -12   8        4.55       16.30      5.60 o
   2 -12   8       23.70       12.51      5.19 o
   3 -12   8        1.94        3.50      2.14 o
   4 -12   8        6.60        7.98      2.53 o
   5 -12   8        0.08       -1.86      2.42 o
   6 -12   8       44.70       49.40      3.28 o
   7 -12   8       30.12       40.12      4.24 o
   8 -12   8       18.07       20.32      4.06 o
   9 -12   8        2.46        1.47      3.99 o
  10 -12   8      133.50      123.53      7.90 o
  -3 -11   8        0.05       -3.38      8.23 o
  -2 -11   8        0.80       16.06      8.15 o
  -1 -11   8       39.00       37.05      6.67 o
   0 -11   8        3.49       -6.09      6.34 o
   1 -11   8       31.69       32.32      3.05 o
   2 -11   8       35.59       35.54      3.46 o
   3 -11   8        2.68       -0.70      2.47 o
   4 -11   8       91.70       80.71      4.17 o
   5 -11   8        3.82        7.73      3.33 o
   6 -11   8        5.29        3.62      1.95 o
   7 -11   8        9.86       10.73      2.94 o
   8 -11   8       25.41       19.56      3.55 o
   9 -11   8        0.00        2.36      2.84 o
  10 -11   8        0.19       -0.33      2.65 o
  11 -11   8        0.91        3.95      6.75 o
  -4 -10   8        0.15       -2.63      6.26 o
  -3 -10   8        7.82       16.30      5.85 o
  -2 -10   8        8.59        8.07      5.02 o
  -1 -10   8        3.44       -0.82      5.85 o
   0 -10   8       28.46       39.75      3.01 o
   1 -10   8       21.72       22.88      3.79 o
   2 -10   8      122.28      117.59     11.77 o
   3 -10   8       52.26       44.96      2.91 o
   4 -10   8       55.28       42.01      3.16 o
   5 -10   8       51.57       52.23      2.44 o
   6 -10   8       22.87       21.61      2.24 o
   7 -10   8      188.62      198.85      7.29 o
   8 -10   8        0.19       -1.05      4.12 o
   9 -10   8       10.66       12.07      2.70 o
  10 -10   8        0.19        4.23      3.76 o
  11 -10   8        1.90        3.71      4.61 o
  12 -10   8        4.07        7.74      7.90 o
  -5  -9   8        0.07       -1.24      4.86 o
  -4  -9   8        0.23        3.87      5.35 o
  -3  -9   8        0.09        6.01      4.69 o
  -2  -9   8       16.82       18.61      6.18 o
  -1  -9   8      133.22      125.21      5.77 o
   0  -9   8       12.19       10.89      1.22 o
   1  -9   8      145.94      166.82      8.54 o
   2  -9   8        3.35        2.68      1.12 o
   3  -9   8       55.89       64.14      3.28 o
   4  -9   8       61.95       65.21      2.69 o
   5  -9   8      722.38      711.72     18.54 o
   6  -9   8        6.64        0.11      1.88 o
   7  -9   8       39.51       36.38      2.31 o
   8  -9   8        6.15        9.89      3.16 o
   9  -9   8       66.55       77.34      4.21 o
  10  -9   8       15.73       19.95      9.06 o
  11  -9   8        0.00       -4.53      4.86 o
  12  -9   8       30.53       36.39      7.08 o
  -6  -8   8        0.06       -2.96      5.43 o
  -5  -8   8        0.66        0.16      6.50 o
  -4  -8   8        2.62        5.19      4.28 o
  -3  -8   8       20.00       13.34      4.28 o
  -2  -8   8        5.87       10.22      1.86 o
  -1  -8   8       54.49       64.02      2.14 o
   0  -8   8       35.05       31.20      1.53 o
   1  -8   8      162.35      176.88      5.58 o
   2  -8   8      360.15      358.72      8.96 o
   3  -8   8      121.97      109.71      5.58 o
   4  -8   8       14.56       16.76      1.35 o
   5  -8   8       48.92       43.84      6.26 o
   6  -8   8       33.58       32.32      3.03 o
   7  -8   8      314.87      342.65      9.57 o
   8  -8   8        4.36        5.22      2.18 o
   9  -8   8       59.28       63.58      4.15 o
  10  -8   8        2.48        2.31      4.94 o
  11  -8   8       22.72       22.07      6.83 o
  12  -8   8        1.37        3.29      5.60 o
  -7  -7   8        0.03        2.96      7.90 o
  -6  -7   8        3.82       10.95      6.42 o
  -5  -7   8        0.32        0.99      3.95 o
  -4  -7   8       36.16       31.86      4.78 o
  -3  -7   8        0.69        0.70      0.94 o
  -2  -7   8      123.29      132.72      5.86 o
  -1  -7   8       74.26       80.77      6.34 o
   0  -7   8      147.24      144.09      7.41 o
   1  -7   8      223.35      219.04      8.69 o
   2  -7   8       60.91       63.85      1.84 o
   3  -7   8        0.07       -0.67      0.72 o
   4  -7   8       40.79       38.63      1.60 o
   5  -7   8      126.18      137.42      4.18 o
   6  -7   8      247.39      271.31     11.88 o
   7  -7   8       29.21       29.69      2.65 o
   8  -7   8       49.59       51.09      3.28 o
   9  -7   8        3.02       -2.22      4.36 o
  10  -7   8       71.30       86.37      7.16 o
  11  -7   8        3.01        1.40      6.34 o
  12  -7   8       21.99        9.22      5.35 o
  -8  -6   8       36.73       49.40      7.16 o
  -7  -6   8       13.86       16.06      7.33 o
  -6  -6   8        1.43       10.21      4.69 o
  -5  -6   8        3.81        5.59      1.96 o
  -4  -6   8        4.84        3.57      1.23 o
  -3  -6   8      141.14      146.79      3.73 o
  -2  -6   8      513.22      572.48     22.89 o
  -1  -6   8       25.79       28.08      3.29 o
   0  -6   8        1.64        0.00      2.47 o
   1  -6   8       76.90       71.47      6.88 o
   2  -6   8        1.03        3.68      1.45 o
   3  -6   8      307.29      313.22      6.59 o
   4  -6   8       48.00       64.33      2.70 o
   5  -6   8       10.14       11.16      1.74 o
   6  -6   8      259.29      279.29      6.57 o
   7  -6   8      174.51      165.20      8.20 o
   8  -6   8       10.26       11.58      2.10 o
   9  -6   8       30.10       27.58      4.12 o
  10  -6   8      136.19      150.84      9.63 o
  11  -6   8        3.17       -2.22      6.83 o
  12  -6   8       16.87       29.48      8.81 o
  -9  -5   8        1.07        1.32      6.09 o
  -8  -5   8       44.91       43.64      7.66 o
  -7  -5   8        4.03        2.96      5.68 o
  -6  -5   8        0.01        1.18      2.44 o
  -5  -5   8       40.51       45.16      2.03 o
  -4  -5   8        0.59        0.72      0.81 o
  -3  -5   8       10.46        9.53      2.52 o
  -2  -5   8       25.85       21.24      3.05 o
  -1  -5   8      108.21      101.35      6.59 o
   0  -5   8      641.23      713.41     43.35 o
   1  -5   8       61.93       74.52      2.93 o
   2  -5   8      266.67      294.19      9.60 o
   3  -5   8       63.33       77.72      2.22 o
   4  -5   8       20.60       13.74      1.18 o
   5  -5   8       18.37       23.86      2.71 o
   6  -5   8       31.53       34.31      1.74 o
   7  -5   8       11.02       11.18      1.64 o
   8  -5   8       54.96       72.04      6.09 o
   9  -5   8       76.55       64.63      5.27 o
  10  -5   8       20.08       25.94      4.78 o
  11  -5   8        6.03       14.74      6.83 o
  12  -5   8        6.82       14.82      7.82 o
 -10  -4   8        0.10        4.78      7.41 o
  -9  -4   8        0.02        2.31      5.10 o
  -8  -4   8       78.94       80.97      4.63 o
  -7  -4   8        5.07        3.26      2.76 o
  -6  -4   8       14.08       12.52      1.77 o
  -5  -4   8       13.11       11.15      1.35 o
  -4  -4   8       95.16      101.40      8.07 o
  -3  -4   8      194.48      214.40      9.47 o
  -2  -4   8       14.43       15.64      3.62 o
  -1  -4   8      124.48      105.49      4.45 o
   0  -4   8      136.54      150.96      6.92 o
   1  -4   8      250.78      268.22      9.43 o
   2  -4   8       25.95       26.43      1.06 o
   3  -4   8      326.78      342.88      7.54 o
   4  -4   8      256.05      269.83      5.99 o
   5  -4   8        3.47        3.92      1.62 o
   6  -4   8        8.67        7.04      1.69 o
   7  -4   8       11.45        9.48      1.71 o
   8  -4   8        0.99       -0.08      2.96 o
   9  -4   8       60.39       67.76      6.26 o
  10  -4   8       12.05       19.27      4.61 o
  11  -4   8       24.15       29.89      5.93 o
  12  -4   8        0.58       18.03      8.48 o
 -10  -3   8        0.44        1.65      4.69 o
  -9  -3   8        2.53       12.68      5.10 o
  -8  -3   8        0.62       -2.28      2.22 o
  -7  -3   8        6.10        5.96      2.05 o
  -6  -3   8      248.89      228.87      7.81 o
  -5  -3   8     1277.79     1413.18     71.93 o
  -4  -3   8        6.21        3.38      0.75 o
  -3  -3   8      214.75      238.20      6.50 o
  -2  -3   8      249.98      264.94     11.62 o
  -1  -3   8       46.49       42.43      2.73 o
   0  -3   8      279.12      276.74      8.78 o
   1  -3   8      388.32      426.88      9.91 o
   2  -3   8       77.06       54.60      1.84 o
   3  -3   8      154.63      174.55      7.01 o
   4  -3   8       33.17       41.82      1.71 o
   5  -3   8       23.70       23.59      2.35 o
   6  -3   8       10.44       13.42      3.75 o
   7  -3   8       19.45       14.49      4.12 o
   8  -3   8       11.32        6.01      4.53 o
   9  -3   8        8.18        6.83      3.87 o
  10  -3   8        0.36        8.73      4.69 o
  11  -3   8       23.51       34.09      6.50 o
  12  -3   8       28.89       26.35      9.22 o
 -11  -2   8        1.05       -7.53      5.02 o
 -10  -2   8        2.87        1.22      4.28 o
  -9  -2   8        2.18       -0.89      2.51 o
  -8  -2   8        0.01       -1.99      1.98 o
  -7  -2   8       92.84       92.73      6.22 o
  -6  -2   8       46.94       51.26      2.19 o
  -5  -2   8      437.57      420.82     14.58 o
  -4  -2   8      127.41      132.56      4.23 o
  -3  -2   8       23.95       20.82      1.96 o
  -2  -2   8       60.81       66.29      4.33 o
  -1  -2   8       33.60       37.54      1.09 o
   0  -2   8      463.72      547.75     14.68 o
   1  -2   8      386.89      424.52     10.08 o
   2  -2   8       12.62       21.83      1.23 o
   3  -2   8      860.57      918.72     21.18 o
   4  -2   8      150.28      118.34      4.11 o
   5  -2   8        1.49       -0.79      2.06 o
   6  -2   8       52.59       51.71      5.02 o
   7  -2   8       10.74        5.93      3.21 o
   8  -2   8       35.24       41.83      4.61 o
   9  -2   8       10.25       14.82      4.53 o
  10  -2   8       54.77       66.53      8.56 o
  11  -2   8        6.35        4.86      6.09 o
 -11  -1   8        1.49       -1.33      4.65 o
 -10  -1   8       16.74       14.13      3.92 o
  -9  -1   8       21.72       22.43      4.32 o
  -8  -1   8      208.72      208.45     13.13 o
  -7  -1   8       36.26       28.75      1.98 o
  -6  -1   8      107.30       98.37      3.64 o
  -5  -1   8      176.30      169.70      6.19 o
  -4  -1   8      113.48      101.10      2.64 o
  -3  -1   8       12.57       17.67      2.14 o
  -2  -1   8      197.92      207.84      4.36 o
  -1  -1   8        0.25       -0.30      0.78 o
   0  -1   8        0.30        3.06      1.22 o
   1  -1   8       44.70       35.29      1.72 o
   2  -1   8       13.91       19.12      1.29 o
   3  -1   8        0.18        0.85      1.52 o
   4  -1   8        4.58        3.62      1.80 o
   5  -1   8      376.81      362.14     11.18 o
   6  -1   8       89.34       99.13      5.68 o
   7  -1   8        0.01       -0.08      4.28 o
   8  -1   8        8.64        4.28      4.03 o
   9  -1   8        3.23        6.18      4.36 o
  10  -1   8        1.82       16.38      8.65 o
 -11   0   8        1.18       -9.14      6.09 o
 -10   0   8       22.64       26.12      5.15 o
  -9   0   8        5.76        1.16      2.57 o
  -8   0   8       23.05       21.38      2.67 o
  -7   0   8        7.27        4.51      1.67 o
  -6   0   8        5.66        2.95      1.22 o
  -5   0   8        1.45        4.33      2.39 o
  -4   0   8      203.26      194.83      4.42 o
  -3   0   8      331.07      308.77      6.74 o
  -2   0   8        9.37        8.27      1.02 o
  -1   0   8       78.64       93.87      2.19 o
   0   0   8      514.96      520.26     12.54 o
   1   0   8       20.84       26.54      1.46 o
   2   0   8       28.11       23.21      1.91 o
   3   0   8      300.43      272.80      8.04 o
   4   0   8      172.20      154.61      5.63 o
   5   0   8       27.41       20.62      2.32 o
   6   0   8       53.92       51.13      4.86 o
   7   0   8        1.61        0.41      3.71 o
   8   0   8        2.80       -7.74      5.76 o
   9   0   8        0.00        2.72      5.10 o
  10   0   8        2.94        2.14      7.90 o
 -12   1   8        3.85        5.02      5.35 o
 -11   1   8        0.30       -0.25      4.03 o
 -10   1   8        0.37        1.48      2.14 o
  -9   1   8        0.02       -2.96      1.98 o
  -8   1   8      105.08      105.31      3.81 o
  -7   1   8        0.63        1.70      1.42 o
  -6   1   8       56.53       51.92      3.54 o
  -5   1   8      240.19      246.10      5.37 o
  -4   1   8        8.77        7.95      1.47 o
  -3   1   8      350.06      360.27      7.86 o
  -2   1   8       45.07       51.49      1.98 o
  -1   1   8      134.89      124.31      4.65 o
   0   1   8        1.72       -0.21      1.27 o
   1   1   8      171.45      181.54      7.26 o
   2   1   8      395.42      387.15     10.47 o
   3   1   8      237.38      243.13      8.23 o
   4   1   8       70.86       60.25      8.52 o
   5   1   8      285.19      307.44     14.08 o
   6   1   8       15.49       14.49      5.43 o
   7   1   8        8.75       11.77      3.87 o
   8   1   8       24.18       26.51      7.16 o
   9   1   8        0.81       -3.38      8.23 o
  10   1   8        1.33        2.31      8.73 o
 -12   2   8       11.06        3.87      5.10 o
 -11   2   8        1.08       -8.65      5.85 o
 -10   2   8        3.24        0.82      3.62 o
  -9   2   8        1.82        4.77      3.21 o
  -8   2   8        1.02        1.39      1.61 o
  -7   2   8        6.13        6.16      1.62 o
  -6   2   8       32.02       27.94      1.89 o
  -5   2   8       36.25       46.61      1.81 o
  -4   2   8       20.85       14.58      1.65 o
  -3   2   8      452.93      412.45     12.78 o
  -2   2   8        8.82       12.96      1.58 o
  -1   2   8      203.69      188.82      6.34 o
   0   2   8       81.32       74.48      2.79 o
   1   2   8      179.55      172.76      5.20 o
   2   2   8        1.60        2.57      7.37 o
   3   2   8      852.87      787.05     22.13 o
   4   2   8        0.38        2.88      3.05 o
   5   2   8       11.74        8.56      4.78 o
   6   2   8       15.86       15.23      5.52 o
   7   2   8        2.35        0.00      4.28 o
   8   2   8       24.39       34.25      7.99 o
   9   2   8        0.49       -4.20      8.48 o
 -12   3   8        7.82       10.70      5.27 o
 -11   3   8        0.24       -0.08      4.45 o
 -10   3   8       42.14       23.55      6.18 o
  -9   3   8       15.97       16.55      4.78 o
  -8   3   8        0.03        1.65      2.80 o
  -7   3   8      130.03      146.70      7.62 o
  -6   3   8       22.71       22.95      1.95 o
  -5   3   8       74.86       81.27      3.06 o
  -4   3   8       22.97       20.58      1.91 o
  -3   3   8      142.60      130.44      9.30 o
  -2   3   8      522.50      473.22     11.47 o
  -1   3   8        0.58        1.51      2.35 o
   0   3   8      125.51       96.82      3.51 o
   1   3   8      327.30      292.70     21.12 o
   2   3   8        7.44       12.62      5.68 o
   3   3   8        7.63        1.73      4.53 o
   4   3   8       34.82       28.90      4.12 o
   5   3   8       49.22       43.23      6.26 o
   6   3   8       77.83       87.44      8.15 o
   7   3   8        8.62       14.90      5.60 o
   8   3   8        1.37       -0.49      6.75 o
 -12   4   8       14.22       18.69      6.01 o
 -11   4   8       19.80        7.90      5.02 o
 -10   4   8       25.45       23.96      5.93 o
  -9   4   8        5.63        2.72      5.02 o
  -8   4   8       32.86       32.19      3.95 o
  -7   4   8       96.43       90.80      5.06 o
  -6   4   8       43.59       33.88      3.04 o
  -5   4   8       90.31       79.54      4.52 o
  -4   4   8      195.95      212.55      5.74 o
  -3   4   8       13.12       10.95      1.79 o
  -2   4   8        6.98        9.54      1.76 o
  -1   4   8       12.20       14.86      1.82 o
   0   4   8       10.99       12.03      3.08 o
   1   4   8       25.88       50.64      4.94 o
   2   4   8        0.19        1.40      3.13 o
   3   4   8       10.46        6.92      3.38 o
   4   4   8        7.54       15.48      5.35 o
   5   4   8       21.93       20.01      4.45 o
   6   4   8       19.88       12.10      7.08 o
   7   4   8       20.44       13.83      5.60 o
   8   4   8       13.32       28.41      8.97 o
 -12   5   8       15.97        8.40      5.10 o
 -11   5   8       12.54       12.68      7.33 o
 -10   5   8       39.14       40.10      6.09 o
  -9   5   8        5.69        9.06      5.35 o
  -8   5   8        0.00       11.03      3.54 o
  -7   5   8      299.12      345.56     15.31 o
  -6   5   8       23.77       19.15      2.39 o
  -5   5   8       56.57       60.67      3.02 o
  -4   5   8      328.87      313.91     12.84 o
  -3   5   8       96.14       74.55      5.52 o
  -2   5   8      313.16      288.85     12.20 o
  -1   5   8       58.39       59.20      4.78 o
   0   5   8       16.99       26.35      3.87 o
   1   5   8      149.25      179.99      9.47 o
   2   5   8       16.81       12.76      5.10 o
   3   5   8       12.85        2.31      5.27 o
   4   5   8       39.75       39.69      5.43 o
   5   5   8       13.72       21.57      5.19 o
   6   5   8        2.09        7.49      5.76 o
   7   5   8        1.44        8.07      9.06 o
 -12   6   8       13.77        2.22      6.50 o
 -11   6   8       14.15        1.81      5.02 o
 -10   6   8       38.99       38.12      5.76 o
  -9   6   8        2.84       -2.06      4.45 o
  -8   6   8        0.15       -3.05      3.79 o
  -7   6   8       33.55       36.97      5.68 o
  -6   6   8       31.56       38.41      7.49 o
  -5   6   8        1.03        3.96      2.55 o
  -4   6   8      603.35      758.97     28.16 o
  -3   6   8       24.24       26.03      3.12 o
  -2   6   8       29.86       23.22      5.10 o
  -1   6   8        1.81        8.23      4.69 o
   0   6   8       82.19       71.71      4.94 o
   1   6   8        1.16        0.82      5.52 o
   2   6   8       23.51       26.59      5.85 o
   3   6   8       23.82       23.96      4.78 o
   4   6   8        6.24        5.76      5.19 o
   5   6   8        1.07       -9.47      7.57 o
   6   6   8        0.13       10.70      6.42 o
 -12   7   8        8.42        3.79      6.50 o
 -11   7   8        0.15       -5.60      5.35 o
 -10   7   8        0.15        5.19      5.19 o
  -9   7   8        0.11        2.55      4.69 o
  -8   7   8       24.20       21.65      5.35 o
  -7   7   8       41.63       39.03      5.19 o
  -6   7   8       87.72       80.94      5.89 o
  -5   7   8       26.19       27.25      3.36 o
  -4   7   8        9.77        7.90      4.03 o
  -3   7   8       71.61       83.32      6.42 o
  -2   7   8       42.92       52.20      6.01 o
  -1   7   8       35.65       31.45      5.10 o
   0   7   8       22.03        9.80      4.03 o
   1   7   8       25.90       28.32      6.01 o
   2   7   8        4.34        0.49      4.45 o
   3   7   8        0.53        2.63      7.74 o
   4   7   8       18.14       15.31      7.08 o
   5   7   8        5.83       10.62      7.16 o
 -11   8   8        4.70        0.16      8.15 o
 -10   8   8       66.53       64.63      8.81 o
  -9   8   8       15.08       19.76      7.00 o
  -8   8   8       76.98       74.43      8.40 o
  -7   8   8        5.45        9.88      6.50 o
  -6   8   8        0.56       -1.48      6.01 o
  -5   8   8       67.36       72.87      7.57 o
  -4   8   8      210.18      274.75     13.59 o
  -3   8   8      117.10      105.14      7.57 o
  -2   8   8       36.97       31.95      5.27 o
  -1   8   8        4.59        4.78      4.78 o
   0   8   8        0.33       -6.75      5.93 o
   1   8   8        9.44        4.28      5.10 o
   2   8   8       15.49       29.64      6.92 o
   3   8   8       33.47       40.10      7.74 o
   4   8   8        2.13       -2.14      6.83 o
 -11   9   8        2.05       13.01      6.09 o
 -10   9   8        4.97        1.56      5.85 o
  -9   9   8        0.38       -6.01      7.99 o
  -8   9   8        1.38       -5.27      7.25 o
  -7   9   8        3.14       -2.96      4.53 o
  -6   9   8        4.59        0.00      5.19 o
  -5   9   8       41.71       47.43      5.93 o
  -4   9   8        3.99        5.10      6.67 o
  -3   9   8       30.62       41.91      6.59 o
  -2   9   8      191.24      256.47     14.49 o
  -1   9   8       25.05       23.14      7.57 o
   0   9   8        0.15       11.12      8.15 o
   1   9   8       36.32       33.68      7.66 o
   2   9   8        7.75       15.89      9.88 o
 -10  10   8       27.55       25.03      7.99 o
  -9  10   8        7.88       15.40      8.32 o
  -8  10   8       12.40       20.42      6.83 o
  -7  10   8        0.23       -3.62      6.50 o
  -6  10   8       14.40       28.16      8.32 o
  -5  10   8       26.09       34.50      6.50 o
  -4  10   8      165.97      189.95     13.09 o
  -3  10   8        0.68        5.52      5.85 o
  -2  10   8       23.43       26.84      6.50 o
  -1  10   8       53.99       52.45      8.48 o
   0  10   8        0.02        9.88      8.65 o
  -8  11   8        0.23       13.50      6.18 o
  -7  11   8      116.26      123.75     12.35 o
  -6  11   8        3.26       -5.18      4.69 o
  -5  11   8        0.99        6.18      5.68 o
  -4  11   8        0.23       -1.15      6.67 o
  -3  11   8        0.85      -12.19      8.97 o
  -2  11   8       39.12       45.20      7.57 o
   1 -13   9        6.80       -2.88      6.18 o
   2 -13   9        0.89       -0.16      5.10 o
   3 -13   9       11.31        9.14      4.61 o
   4 -13   9        0.34       14.90      7.08 o
   5 -13   9        0.00        8.65      5.60 o
   6 -13   9        0.41        4.51      3.76 o
   7 -13   9       16.28       15.89      6.01 o
   8 -13   9        4.21        1.98      6.59 o
  -1 -12   9        4.16        4.20      6.18 o
   0 -12   9       11.07       10.29      8.07 o
   1 -12   9       26.98       38.37      6.59 o
   2 -12   9        8.73        5.52      4.28 o
   3 -12   9       57.74       58.13      7.90 o
   4 -12   9        0.75        1.81      5.19 o
   5 -12   9        0.43        1.81      3.71 o
   6 -12   9       20.70       21.18      3.91 o
   7 -12   9        0.85        0.24      2.49 o
   8 -12   9        0.05        0.25      2.89 o
   9 -12   9       46.54       38.41      4.30 o
  10 -12   9       10.85        5.48      3.11 o
  -2 -11   9        9.44       18.77      6.26 o
  -1 -11   9        0.01        6.09      5.76 o
   0 -11   9       29.33       20.01      5.35 o
   1 -11   9       31.27       22.15      4.69 o
   2 -11   9        4.02        2.39      3.79 o
   3 -11   9      273.74      308.68     17.87 o
   4 -11   9        0.11       -0.45      2.19 o
   5 -11   9       41.48       26.36      2.33 o
   6 -11   9        2.09        4.27      3.62 o
   7 -11   9       30.98       30.96      7.86 o
   8 -11   9       13.24       25.07      4.17 o
   9 -11   9       68.11       61.18      4.65 o
  10 -11   9        1.22        4.50      6.59 o
  -4 -10   9        1.65       -1.24      6.42 o
  -3 -10   9        1.08        2.72      5.93 o
  -2 -10   9       34.80       37.71      6.18 o
  -1 -10   9        2.47        2.14      4.45 o
   0 -10   9       44.71       69.33      8.15 o
   1 -10   9      134.58      140.63      8.32 o
   2 -10   9       62.16       55.54      3.00 o
   3 -10   9       24.48       18.72      8.56 o
   4 -10   9       15.84       10.12      3.40 o
   5 -10   9        0.40       -0.50      2.23 o
   6 -10   9       94.12       96.92      4.58 o
   7 -10   9        0.01        1.50      6.55 o
   8 -10   9        1.35        4.30      3.38 o
   9 -10   9        5.81        3.63      2.92 o
  10 -10   9        2.17       -2.03      2.61 o
  11 -10   9       14.69       15.56      6.75 o
  -5  -9   9       30.58       38.12      8.07 o
  -4  -9   9       42.73       52.45      7.25 o
  -3  -9   9        5.17        5.27      6.92 o
  -2  -9   9       11.21       21.08      4.94 o
  -1  -9   9        3.48       -5.60      5.43 o
   0  -9   9       44.02       36.23      6.34 o
   1  -9   9       40.11       43.14      4.86 o
   2  -9   9        9.05        4.08      2.43 o
   3  -9   9      358.94      361.89      8.69 o
   4  -9   9      383.03      409.19     10.21 o
   5  -9   9        9.84        6.30      2.40 o
   6  -9   9        1.26        0.48      2.48 o
   7  -9   9       15.70       21.11      3.29 o
   8  -9   9       11.99        5.23      2.73 o
   9  -9   9        0.05        1.37      2.56 o
  10  -9   9       22.01       24.95      4.61 o
  11  -9   9        2.87        3.21      4.45 o
  -6  -8   9       41.09       67.68      9.14 o
  -5  -8   9       13.76       14.90      5.43 o
  -4  -8   9       10.92        3.54      4.86 o
  -3  -8   9       33.14       25.52      4.94 o
  -2  -8   9       21.38       15.97      4.61 o
  -1  -8   9        8.18        7.16      3.95 o
   0  -8   9        6.61        2.63      3.38 o
   1  -8   9      354.85      328.44     15.56 o
   2  -8   9       50.05       57.69      1.74 o
   3  -8   9       11.73        6.91      1.00 o
   4  -8   9       12.94       16.03      1.54 o
   5  -8   9       31.16       35.11      2.00 o
   6  -8   9       28.30       21.20      1.82 o
   7  -8   9      110.59      105.90      5.48 o
   8  -8   9       17.12       15.65      2.45 o
   9  -8   9       22.57       19.10      5.48 o
  10  -8   9       27.72       29.81      5.02 o
  11  -8   9       21.54       21.49      5.85 o
  -7  -7   9        1.34       -1.89      5.76 o
  -6  -7   9        3.22        2.63      6.59 o
  -5  -7   9       26.39       28.16      7.25 o
  -4  -7   9       58.52       52.61      6.09 o
  -3  -7   9        3.12        8.97      5.76 o
  -2  -7   9       20.59       25.11      4.36 o
  -1  -7   9      131.31      108.44      6.42 o
   0  -7   9       16.42       11.77      4.53 o
   1  -7   9        6.34        4.20      2.80 o
   2  -7   9       18.09       16.78      2.57 o
   3  -7   9       10.42        8.04      1.24 o
   4  -7   9       24.60       22.30      1.50 o
   5  -7   9       61.41       47.79      2.35 o
   6  -7   9       17.63       16.53      1.79 o
   7  -7   9      367.33      327.49      9.32 o
   8  -7   9       20.02       15.22      2.79 o
   9  -7   9       12.42       12.19      3.62 o
  10  -7   9       26.34       32.77      4.78 o
  11  -7   9        7.63       12.68      5.43 o
  12  -7   9        1.21        5.02      6.18 o
  -8  -6   9        0.04       -3.54      4.94 o
  -7  -6   9        0.12       -3.21      7.25 o
  -6  -6   9       29.92       22.97      6.75 o
  -5  -6   9        0.03       -1.48      3.71 o
  -4  -6   9        0.12       -3.95      3.62 o
  -3  -6   9        4.33       11.53      3.54 o
  -2  -6   9       44.77       33.43      4.53 o
  -1  -6   9       10.17       12.60      3.29 o
   0  -6   9       21.42       14.33      4.28 o
   1  -6   9       39.41       31.68      4.82 o
   2  -6   9        2.82        6.29      2.35 o
   3  -6   9      164.20      190.93      8.69 o
   4  -6   9       53.61       52.87      2.40 o
   5  -6   9       89.12       74.42      3.25 o
   6  -6   9      384.60      373.82      8.43 o
   7  -6   9       61.71       67.55      2.70 o
   8  -6   9       42.99       38.62      4.20 o
   9  -6   9        0.10        0.58      3.71 o
  10  -6   9       15.28       16.47      5.02 o
  11  -6   9       30.38       27.50      5.52 o
  12  -6   9        3.85       12.68      8.81 o
  -8  -5   9        1.09       -1.48      5.02 o
  -7  -5   9       40.93       49.07      7.41 o
  -6  -5   9       24.14       20.75      4.61 o
  -5  -5   9       11.25       10.65      2.06 o
  -4  -5   9       39.43       27.25      5.43 o
  -3  -5   9       35.29       41.00      5.43 o
  -2  -5   9      284.27      275.66     12.76 o
  -1  -5   9        0.23       -1.56      2.55 o
   0  -5   9       76.24       92.27      5.72 o
   1  -5   9       73.74       83.70      7.00 o
   2  -5   9      152.61      140.06      6.90 o
   3  -5   9        2.42        2.54      1.33 o
   4  -5   9      176.16      166.08      4.57 o
   5  -5   9       26.95       28.20      1.78 o
   6  -5   9       38.06       23.69      1.87 o
   7  -5   9       48.63       53.45      3.32 o
   8  -5   9        8.81       10.63      3.46 o
   9  -5   9       63.60       63.56      6.83 o
  10  -5   9        1.76       -1.07      4.03 o
  11  -5   9        3.02        3.38      6.75 o
  -9  -4   9        9.62       17.87      5.35 o
  -8  -4   9        1.85        2.22      4.28 o
  -7  -4   9       64.10       66.53      6.75 o
  -6  -4   9       72.18       57.50      3.03 o
  -5  -4   9       13.87       12.50      1.56 o
  -4  -4   9       36.00       34.91      1.51 o
  -3  -4   9       49.30       49.57      5.10 o
  -2  -4   9        0.41        1.51      1.94 o
  -1  -4   9       19.43       29.64      3.46 o
   0  -4   9        1.12        3.21      2.47 o
   1  -4   9      295.45      352.39     10.62 o
   2  -4   9      153.20      139.02      3.69 o
   3  -4   9      278.20      265.29      9.12 o
   4  -4   9       22.71       16.14      1.38 o
   5  -4   9       42.70       45.22      2.36 o
   6  -4   9       97.71       89.56      3.65 o
   7  -4   9       29.27       30.31      9.10 o
   8  -4   9       27.49       31.86      5.76 o
   9  -4   9       12.68       16.47      3.95 o
  10  -4   9       41.80       31.12      5.35 o
  11  -4   9        0.17        5.60      7.16 o
 -10  -3   9        0.10        0.91      5.02 o
  -9  -3   9       19.28       25.36      7.16 o
  -8  -3   9        4.90        7.57      5.76 o
  -7  -3   9       12.45       10.15      2.80 o
  -6  -3   9        0.09       -0.19      1.67 o
  -5  -3   9      122.10       99.79      3.51 o
  -4  -3   9      121.98      113.09      3.16 o
  -3  -3   9      155.19      135.04      5.19 o
  -2  -3   9       77.03       83.49      5.27 o
  -1  -3   9      248.18      260.59     10.04 o
   0  -3   9       72.74       81.01      3.62 o
   1  -3   9       31.02       25.89      1.07 o
   2  -3   9      217.34      207.02      4.83 o
   3  -3   9       24.73       34.54      2.36 o
   4  -3   9       38.33       34.63      1.97 o
   5  -3   9       15.26       15.10      2.36 o
   6  -3   9       33.71       34.88      3.87 o
   7  -3   9      165.55      144.33      7.74 o
   8  -3   9        0.06       -4.94      3.29 o
   9  -3   9       37.53       40.18      5.35 o
  10  -3   9       37.55       42.65      6.92 o
  11  -3   9        0.07       -0.25      8.23 o
 -10  -2   9       32.93       34.66      7.99 o
  -9  -2   9        3.48       12.84      6.59 o
  -8  -2   9        3.66        4.10      2.98 o
  -7  -2   9        1.12        1.52      2.26 o
  -6  -2   9       71.06       88.07      3.85 o
  -5  -2   9        2.61        3.71      0.99 o
  -4  -2   9      146.72      138.33      5.19 o
  -3  -2   9        5.51        1.09      1.06 o
  -2  -2   9      130.74      101.28      2.46 o
  -1  -2   9       69.53       57.97      3.60 o
   0  -2   9       18.09       16.96      0.93 o
   1  -2   9        6.77        3.60      1.26 o
   2  -2   9       69.34       67.29      2.05 o
   3  -2   9        0.98        3.60      1.41 o
   4  -2   9       22.23       26.32      2.10 o
   5  -2   9       73.19       58.49      3.50 o
   6  -2   9        2.27       -1.81      2.80 o
   7  -2   9       40.46       40.76      4.28 o
   8  -2   9        2.38        4.36      4.03 o
   9  -2   9        7.13        6.26      4.86 o
  10  -2   9        0.60       -2.80      4.61 o
  11  -2   9        0.20      -13.09      8.73 o
 -10  -1   9       10.80       17.29      5.35 o
  -9  -1   9        6.37        5.57      2.53 o
  -8  -1   9       17.37       14.94      2.04 o
  -7  -1   9       57.10       50.03      2.59 o
  -6  -1   9        3.31        3.28      1.44 o
  -5  -1   9       21.78       21.35      1.44 o
  -4  -1   9      180.54      185.16      5.07 o
  -3  -1   9        0.93        2.33      0.79 o
  -2  -1   9        1.49       -0.59      0.75 o
  -1  -1   9       20.69       15.88      2.52 o
   0  -1   9      361.57      335.64     12.01 o
   1  -1   9       33.36       21.66      3.16 o
   2  -1   9        2.53        5.84      1.22 o
   3  -1   9      205.28      211.24      7.32 o
   4  -1   9      110.34      117.01      4.47 o
   5  -1   9       90.30       98.31      7.90 o
   6  -1   9        0.99       -1.07      2.96 o
   7  -1   9       39.39       42.24      5.85 o
   8  -1   9       79.26       72.04      7.74 o
   9  -1   9        1.68        3.46      4.69 o
  10  -1   9       12.10       23.47      6.01 o
 -10   0   9        0.08        5.68      5.35 o
  -9   0   9       10.59        7.44      3.20 o
  -8   0   9       29.06       28.58      3.62 o
  -7   0   9        4.35        1.97      1.53 o
  -6   0   9      221.89      242.96      8.42 o
  -5   0   9       15.97       15.73      1.52 o
  -4   0   9       29.17       32.21      1.76 o
  -3   0   9        1.49        0.77      1.36 o
  -2   0   9       28.17       19.81      1.46 o
  -1   0   9       37.60       34.13      2.57 o
   0   0   9        2.77        1.80      1.72 o
   1   0   9      470.81      445.65     17.14 o
   2   0   9        0.32       -0.81      2.06 o
   3   0   9       22.61       17.67      2.09 o
   4   0   9      340.43      358.35     12.11 o
   5   0   9      108.89      122.84      7.66 o
   6   0   9        1.68        0.99      2.96 o
   7   0   9        1.05        3.46      5.27 o
   8   0   9       42.36       36.80      5.35 o
   9   0   9        0.28        2.63      5.35 o
  10   0   9        1.62       -2.31      6.18 o
 -11   1   9        9.55        6.42      4.69 o
 -10   1   9        5.97        7.08      5.27 o
  -9   1   9       20.23       14.05      2.65 o
  -8   1   9        8.78        7.73      1.72 o
  -7   1   9        1.76        4.19      1.41 o
  -6   1   9       25.04       24.58      2.73 o
  -5   1   9       16.34       21.00      1.76 o
  -4   1   9     1014.66     1062.06     27.40 o
  -3   1   9        2.76        4.99      1.50 o
  -2   1   9      244.69      265.65      7.62 o
  -1   1   9     1092.65     1036.11     56.76 o
   0   1   9      212.41      196.09     13.23 o
   1   1   9       63.31       70.05      6.50 o
   2   1   9      177.39      181.63      6.55 o
   3   1   9        7.74        6.53      2.21 o
   4   1   9      783.76      795.44     34.00 o
   5   1   9        7.94        4.94      2.96 o
   6   1   9       97.26       86.04      6.18 o
   7   1   9        4.08       -1.73      5.43 o
   8   1   9        4.87        4.28      4.61 o
   9   1   9        2.90        3.29      5.52 o
 -11   2   9        7.49       12.27      6.50 o
 -10   2   9       23.97       17.54      4.61 o
  -9   2   9        2.66        3.49      1.74 o
  -8   2   9       16.76       13.70      6.79 o
  -7   2   9       34.78       34.32      2.12 o
  -6   2   9      168.71      157.99      5.06 o
  -5   2   9        5.92        4.50      2.30 o
  -4   2   9      108.57       94.99      5.93 o
  -3   2   9        2.92        9.30      1.79 o
  -2   2   9       57.65       69.06      5.20 o
  -1   2   9      433.27      468.98     18.16 o
   0   2   9       90.23       70.52      6.46 o
   1   2   9       55.79       54.91      8.07 o
   2   2   9      980.05      952.95     41.58 o
   3   2   9        4.82        0.33      4.36 o
   4   2   9        0.79       -0.25      4.28 o
   5   2   9        6.14        3.62      4.45 o
   6   2   9        0.06       -1.48      4.28 o
   7   2   9        7.48        1.73      6.59 o
   8   2   9       93.35       89.91      9.22 o
   9   2   9       26.04       46.68      8.07 o
 -12   3   9        6.42        6.42      7.82 o
 -11   3   9        1.52       10.70      4.53 o
 -10   3   9        0.08        5.85      5.10 o
  -9   3   9       61.44       58.54      5.60 o
  -8   3   9        4.36        6.92      2.96 o
  -7   3   9       11.80       13.64      2.66 o
  -6   3   9       13.89        4.79      3.09 o
  -5   3   9      219.81      226.05     24.00 o
  -4   3   9       87.47       65.83      5.02 o
  -3   3   9        9.22       15.63      6.22 o
  -2   3   9       50.50       35.69      2.13 o
  -1   3   9      158.21      142.39      4.96 o
   0   3   9       10.02       10.51      2.37 o
   1   3   9       12.10        8.65      2.31 o
   2   3   9       18.99       12.43      3.05 o
   3   3   9        1.01        7.90      3.46 o
   4   3   9       29.75       30.05      4.94 o
   5   3   9       12.97       16.71      4.20 o
   6   3   9       44.94       43.31      6.18 o
   7   3   9      115.69      132.56     11.12 o
   8   3   9        0.89        2.39      6.50 o
 -12   4   9        2.00        1.40      5.43 o
 -11   4   9        0.10        0.99      4.78 o
 -10   4   9        0.30        0.66      4.36 o
  -9   4   9       25.24       21.08      4.12 o
  -8   4   9       13.77       13.01      4.94 o
  -7   4   9       42.66       36.06      4.28 o
  -6   4   9      258.18      227.56     18.94 o
  -5   4   9        0.02        2.07      2.03 o
  -4   4   9       45.96       64.96      2.99 o
  -3   4   9       95.86       96.44      3.94 o
  -2   4   9      281.31      334.12     15.15 o
  -1   4   9      602.52      569.87     22.72 o
   0   4   9       34.87       28.41      5.02 o
   1   4   9      139.14      137.58      7.57 o
   2   4   9       18.17        9.63      3.38 o
   3   4   9       42.70       40.18      4.69 o
   4   4   9       20.09       36.23      5.10 o
   5   4   9       74.36       89.99      8.56 o
   6   4   9        1.17       -4.36      7.16 o
   7   4   9        0.49       -0.49      6.09 o
 -12   5   9        3.53       -4.69      4.86 o
 -11   5   9       21.24       21.08      7.08 o
 -10   5   9       22.28       27.34      7.16 o
  -9   5   9       64.92       79.37      7.57 o
  -8   5   9      119.41      112.31      7.74 o
  -7   5   9       82.06       76.08      6.83 o
  -6   5   9        8.09        0.58      4.28 o
  -5   5   9        1.53       -1.07      2.46 o
  -4   5   9       59.43       48.53      4.61 o
  -3   5   9      146.06      114.71      4.96 o
  -1   5   9        1.28        6.26      3.29 o
   0   5   9        1.73        7.33      3.71 o
   1   5   9       15.99       16.47      5.68 o
   2   5   9        0.35       -0.33      5.19 o
   3   5   9       15.59       12.27      5.10 o
   4   5   9        0.05        0.74      4.45 o
   5   5   9        2.31        2.39      5.76 o
   6   5   9        4.60       -1.48      5.60 o
 -11   6   9        0.22        2.88      5.19 o
 -10   6   9      107.12      113.13      8.97 o
  -9   6   9        6.87        3.38      4.28 o
  -8   6   9      128.14      138.49      8.32 o
  -7   6   9       22.51       38.45      6.34 o
  -6   6   9        6.92        1.98      6.01 o
  -5   6   9        3.00        6.15      2.13 o
  -4   6   9       97.78       88.71      6.26 o
  -3   6   9      145.60      123.67      7.82 o
  -2   6   9      166.62      169.45      8.32 o
  -1   6   9       18.74       10.79      5.68 o
   0   6   9       29.94       33.35      4.61 o
   1   6   9        9.16       19.68      6.50 o
   2   6   9        1.96       10.70      6.34 o
   3   6   9        4.23        5.02      5.60 o
   4   6   9        1.70        2.14      6.01 o
   5   6   9       25.44       25.28      6.92 o
 -11   7   9        1.11        2.39      5.52 o
 -10   7   9       45.66       33.84      6.59 o
  -9   7   9       44.99       46.93      6.34 o
  -8   7   9      155.40      162.12     11.03 o
  -7   7   9       52.44       48.41      5.43 o
  -6   7   9        1.07        5.85      5.76 o
  -5   7   9        0.01       -0.66      5.76 o
  -4   7   9        8.54       10.21      4.20 o
  -3   7   9       14.96       13.67      4.28 o
  -2   7   9        3.94        7.41      5.27 o
  -1   7   9      142.91      169.61      9.80 o
   0   7   9       44.54       34.25      6.75 o
   1   7   9        1.80       -7.49      6.59 o
   2   7   9        2.08        9.63      5.60 o
   3   7   9        1.61        7.49      5.85 o
   4   7   9        5.47        4.69      6.42 o
 -11   8   9        0.60        2.88      6.34 o
 -10   8   9        2.86       17.37      9.30 o
  -9   8   9        3.74       21.24      7.57 o
  -8   8   9        8.31       -0.33      7.08 o
  -7   8   9        0.00       -5.93      6.18 o
  -6   8   9       32.26       29.31      7.33 o
  -5   8   9        0.90       -2.96      4.61 o
  -4   8   9        0.00       -4.78      4.36 o
  -3   8   9        2.76        4.53      4.94 o
  -2   8   9       21.49        6.09      7.16 o
  -1   8   9       12.92       16.63      5.19 o
   0   8   9       49.00       52.28      7.08 o
   1   8   9       11.88       16.06      8.32 o
   2   8   9        0.27       -7.25      5.52 o
   3   8   9       18.40       25.52     10.21 o
 -10   9   9        0.64       -8.81      6.34 o
  -9   9   9        0.02        2.47      9.14 o
  -8   9   9      110.30      137.17     12.02 o
  -7   9   9       61.13       69.66      8.97 o
  -6   9   9        9.62        7.25      6.18 o
  -5   9   9        1.45        0.25      5.10 o
  -4   9   9        3.33        4.86      5.43 o
  -3   9   9       33.86       25.11      5.68 o
  -2   9   9       21.94       33.26      6.34 o
  -1   9   9       36.64       34.66      7.49 o
   0   9   9        4.41        8.81      5.68 o
   1   9   9        8.29        9.88      9.06 o
  -9  10   9       14.86       17.37      9.72 o
  -8  10   9       10.53       11.28      6.18 o
  -7  10   9       16.84       18.36      6.01 o
  -6  10   9        7.50       10.54      8.65 o
  -5  10   9       66.74       96.58      9.72 o
  -4  10   9        6.60        6.92      6.50 o
  -3  10   9        6.48        8.07      7.99 o
  -2  10   9        0.00      -13.09      8.73 o
  -1  10   9       15.64       32.28      7.41 o
   3 -13  10        1.88        1.56      5.19 o
   4 -13  10        1.24        4.86      4.69 o
   5 -13  10       25.58       34.62      4.80 o
   6 -13  10        2.99        3.13      8.56 o
   0 -12  10        5.80       -0.58      8.32 o
   1 -12  10       32.37       26.68      8.15 o
   2 -12  10       55.40       47.84      8.65 o
   3 -12  10       29.61       21.41      5.43 o
   4 -12  10        2.61       -0.99      4.36 o
   5 -12  10       12.73       16.49      3.58 o
   6 -12  10        7.42       -4.78      7.41 o
   7 -12  10       12.46        8.48      5.43 o
   8 -12  10       36.03       34.00      7.49 o
  -2 -11  10       35.42       34.91      7.33 o
  -1 -11  10       13.64       10.70      8.15 o
   0 -11  10       59.92       64.47      7.41 o
   1 -11  10        1.46       -2.88      4.53 o
   2 -11  10       23.56       20.67      6.92 o
   3 -11  10        0.16        1.56      4.28 o
   4 -11  10        2.48       -4.93      3.28 o
   5 -11  10      134.48      138.82     10.95 o
   6 -11  10       53.58       42.90      6.34 o
   7 -11  10        0.11        1.71      2.30 o
   8 -11  10       12.96       12.62      3.02 o
   9 -11  10       15.04       11.97      5.10 o
  -3 -10  10       17.47       18.77      6.92 o
  -2 -10  10        0.18       16.14      8.07 o
  -1 -10  10       30.22       42.32      6.67 o
   0 -10  10        2.70        4.20      4.69 o
   1 -10  10       22.06       25.94      5.19 o
   2 -10  10       13.22        9.80      5.10 o
   3 -10  10      264.22      247.33      9.30 o
   4 -10  10       25.15       23.88      4.69 o
   5 -10  10       10.58       12.13      1.89 o
   6 -10  10       65.99       69.82      5.35 o
   7 -10  10        0.11       -0.48      3.79 o
   8 -10  10        7.76        4.53      2.63 o
   9 -10  10        3.47        0.54      2.79 o
  10 -10  10       28.16       25.35      3.96 o
  -4  -9  10        5.91       18.94      8.81 o
  -3  -9  10        5.42        2.72      4.86 o
  -2  -9  10       33.76       22.07      5.68 o
  -1  -9  10       13.95       17.29      4.86 o
   0  -9  10       58.85       40.92      5.93 o
   1  -9  10        7.34        4.03      3.62 o
   2  -9  10        2.87        2.39      3.29 o
   3  -9  10       48.42       55.48      3.64 o
   4  -9  10       19.77       24.42      6.42 o
   5  -9  10        0.65       -1.85      1.69 o
   6  -9  10       30.12       21.01      7.33 o
   7  -9  10       28.72       29.31      3.12 o
   8  -9  10        1.13        2.90      3.17 o
   9  -9  10       18.24       20.40      3.32 o
  10  -9  10        1.30       -2.39      7.25 o
  11  -9  10        3.43       -3.79      6.92 o
  -5  -8  10        6.89       10.04      5.85 o
  -4  -8  10       10.17        8.97      5.19 o
  -3  -8  10        9.35       17.87      6.34 o
  -2  -8  10        2.24        2.14      3.71 o
  -1  -8  10       73.47       71.47      5.52 o
   0  -8  10       15.60       18.61      4.36 o
   1  -8  10        9.81        4.28      3.21 o
   2  -8  10      187.27      205.74      7.66 o
   3  -8  10        1.64        1.60      1.29 o
   4  -8  10       77.71       94.71      3.33 o
   5  -8  10        7.36        7.24      4.08 o
   6  -8  10        0.61        0.38      3.66 o
   7  -8  10       13.26       16.22      7.33 o
   8  -8  10       26.40       35.84      3.52 o
   9  -8  10        7.76        6.01      3.83 o
  10  -8  10       10.38       25.94      6.42 o
  11  -8  10        0.08        0.25      5.27 o
  -6  -7  10       13.59       23.63      6.01 o
  -5  -7  10       20.54       19.27      5.35 o
  -4  -7  10       24.86       35.16      5.27 o
  -3  -7  10      111.65      119.47      8.07 o
  -2  -7  10       38.95       43.97      6.50 o
  -1  -7  10       58.91       66.36      6.42 o
   0  -7  10       23.24       32.03      4.36 o
   1  -7  10       25.18       34.58      8.40 o
   2  -7  10       40.08       34.42      4.69 o
   3  -7  10       11.52       17.09      2.34 o
   4  -7  10       15.77       13.83      2.17 o
   5  -7  10      130.46      135.02      4.20 o
   6  -7  10       14.48       18.19      1.95 o
   7  -7  10        4.19        1.52      3.01 o
   8  -7  10        0.53        0.60      3.32 o
   9  -7  10       16.67       20.58      4.03 o
  10  -7  10       37.16       49.24      7.74 o
  11  -7  10        1.53        2.80      5.27 o
  -7  -6  10        4.41        4.36      7.66 o
  -6  -6  10       26.42       26.02      6.01 o
  -5  -6  10        0.72        1.40      4.20 o
  -4  -6  10        0.93       -3.87      5.93 o
  -3  -6  10        9.47       16.88      4.03 o
  -2  -6  10      119.73      120.54      7.82 o
  -1  -6  10       86.26       99.71      7.57 o
   0  -6  10        4.98        3.40      2.31 o
   1  -6  10       23.23       12.84      3.29 o
   2  -6  10       20.32       18.03      3.62 o
   3  -6  10       66.47       81.91      3.53 o
   4  -6  10        1.51       -1.84      1.23 o
   5  -6  10        0.38       -0.14      1.53 o
   6  -6  10      106.03      113.67      6.60 o
   7  -6  10      146.80      153.60      5.54 o
   8  -6  10        4.84        2.47      4.45 o
   9  -6  10       13.94        9.72      4.28 o
  10  -6  10       31.68       44.38      7.25 o
  11  -6  10        4.37        3.54      5.02 o
  -8  -5  10        9.25       11.69      6.34 o
  -7  -5  10       27.86       26.59      5.93 o
  -6  -5  10        5.69        8.56      4.36 o
  -5  -5  10       21.16       23.79      4.78 o
  -4  -5  10        0.09       -1.48      3.38 o
  -3  -5  10       24.31       21.82      4.03 o
  -2  -5  10        0.46       -0.55      3.83 o
  -1  -5  10       57.18       52.94      4.94 o
   0  -5  10      199.75      198.10      9.47 o
   1  -5  10       71.91       85.88      6.09 o
   2  -5  10       11.04        8.86      3.38 o
   3  -5  10        0.08       -0.21      0.93 o
   4  -5  10        5.38        2.54      1.28 o
   5  -5  10      218.52      230.91      5.68 o
   6  -5  10       12.85       13.87      1.94 o
   7  -5  10       34.44       47.01      5.02 o
   8  -5  10        4.35        7.16      3.71 o
   9  -5  10        2.94        5.02      3.95 o
  10  -5  10       10.77       12.93      5.76 o
  11  -5  10        5.86        5.02      5.02 o
  -9  -4  10        2.16       -1.32      5.52 o
  -8  -4  10       28.29       19.10      6.42 o
  -7  -4  10       66.43       58.95      6.01 o
  -6  -4  10       28.26       28.32      6.42 o
  -5  -4  10       86.47       81.10      6.34 o
  -4  -4  10      108.15      124.22     12.68 o
  -3  -4  10      193.29      220.90      7.65 o
  -2  -4  10       20.50        9.39      4.45 o
  -1  -4  10       81.54       78.80      5.19 o
   0  -4  10       15.56        5.76      2.96 o
   1  -4  10      155.45      167.14      8.56 o
   2  -4  10       32.69       45.83      1.78 o
   3  -4  10       81.74       80.26      4.02 o
   4  -4  10        7.81       16.46      1.64 o
   5  -4  10        1.46        0.45      1.37 o
   6  -4  10       92.09       86.76      4.50 o
   7  -4  10        1.63        1.89      4.20 o
   8  -4  10       29.94       22.89      4.45 o
   9  -4  10       23.14       27.25      5.27 o
  10  -4  10       32.63       30.13      6.75 o
  11  -4  10        1.39        3.13      7.82 o
  -9  -3  10        0.17       -1.07      6.75 o
  -8  -3  10        0.03       -6.55      4.36 o
  -7  -3  10      102.76       92.95      5.70 o
  -6  -3  10       56.61       51.28      3.75 o
  -5  -3  10        4.95        2.53      1.04 o
  -4  -3  10      138.61      150.34      8.56 o
  -3  -3  10        1.86       11.69      4.45 o
  -2  -3  10      529.85      559.06     23.79 o
  -1  -3  10       68.43       52.86      5.35 o
   0  -3  10        0.19        0.16      2.88 o
   1  -3  10      258.38      246.46      6.26 o
   2  -3  10        0.04        1.65      1.26 o
   3  -3  10       57.93       62.29      2.58 o
   4  -3  10      222.29      237.13      7.80 o
   5  -3  10       29.27       25.50      2.96 o
   6  -3  10       43.07       47.81      3.49 o
   7  -3  10       38.16       35.07      5.68 o
   8  -3  10      136.50      125.56      7.90 o
   9  -3  10        2.22        4.86      5.10 o
  10  -3  10        1.36        5.02      4.78 o
  -9  -2  10       18.35        7.57      6.18 o
  -8  -2  10        3.74       -5.35      3.71 o
  -7  -2  10        0.16        1.64      2.22 o
  -6  -2  10       19.01       18.25      2.02 o
  -5  -2  10       46.04       54.15      1.85 o
  -4  -2  10      112.47       98.15      2.61 o
  -3  -2  10        1.23        4.45      0.70 o
  -2  -2  10        2.63        6.75      2.88 o
  -1  -2  10       59.42       79.54      2.12 o
   0  -2  10        4.65        2.89      0.75 o
   1  -2  10        7.79       11.50      2.10 o
   2  -2  10        0.22        0.14      1.33 o
   3  -2  10      194.75      165.82     11.86 o
   4  -2  10      162.59      168.30      6.38 o
   5  -2  10       51.56       40.57      4.32 o
   6  -2  10       25.95       23.71      5.10 o
   7  -2  10       34.90       41.09      6.01 o
   8  -2  10        6.41        2.31      3.95 o
   9  -2  10        5.40        5.93      4.45 o
  10  -2  10        7.61        4.03      5.35 o
  -9  -1  10        0.38        1.48      4.86 o
  -8  -1  10       18.57       11.12      3.87 o
  -7  -1  10       47.24       49.49      7.41 o
  -6  -1  10       10.36       13.93      2.22 o
  -5  -1  10       11.32       14.19      1.26 o
  -4  -1  10        0.27        0.83      1.47 o
  -3  -1  10      102.32      129.61      4.65 o
  -2  -1  10      324.75      311.43      8.38 o
  -1  -1  10       55.26       39.46      2.37 o
   0  -1  10      122.47      129.54      3.95 o
   1  -1  10       33.61       19.71      1.68 o
   2  -1  10        0.35        4.56      1.54 o
   3  -1  10       26.77       32.93      2.79 o
   4  -1  10      115.39      108.97     10.58 o
   5  -1  10       18.34       14.99      4.03 o
   7  -1  10       45.05       48.50      6.42 o
   8  -1  10        1.79        5.52      4.78 o
   9  -1  10        2.57        1.48      5.43 o
  10  -1  10       17.06       11.61      6.50 o
  -9   0  10        1.76        0.31      2.51 o
  -8   0  10        4.67        2.12      1.97 o
  -7   0  10       41.67       40.63      3.17 o
  -6   0  10       46.57       44.67      2.51 o
  -5   0  10        0.05        0.18      1.01 o
  -4   0  10       71.42       55.44      2.40 o
  -3   0  10      499.32      497.44     15.19 o
  -2   0  10       58.82       84.17      5.72 o
  -1   0  10      325.31      374.93     21.92 o
   0   0  10       95.87      148.81     10.57 o
   1   0  10     1769.70     1761.49    129.72 o
   2   0  10        0.30       -2.35      1.57 o
   3   0  10      673.13      673.86     19.80 o
   4   0  10        1.29        2.14      2.80 o
   5   0  10       22.00       18.11      4.86 o
   6   0  10        0.09       -1.98      3.29 o
   7   0  10       98.03       97.57      8.32 o
   8   0  10        1.18        2.22      4.78 o
   9   0  10        2.05       -0.99      7.90 o
  -9   1  10       15.89       10.40      2.51 o
  -8   1  10       30.20       30.42      3.75 o
  -7   1  10        0.10        1.72      2.99 o
  -6   1  10        9.12       10.37      1.80 o
  -5   1  10      279.23      254.73      7.64 o
  -4   1  10       37.87       21.27      1.56 o
  -3   1  10        0.08        0.68      1.27 o
  -2   1  10       20.37       26.29      3.58 o
  -1   1  10      667.44      682.25     77.11 o
   0   1  10       54.17       75.89      6.59 o
   1   1  10      443.77      459.42     43.56 o
   2   1  10       12.29        5.40      2.00 o
   3   1  10      295.47      260.28     19.55 o
   4   1  10        0.24       -2.22      3.21 o
   5   1  10        9.93        6.59      3.71 o
   6   1  10        0.43        3.29      4.36 o
   7   1  10       16.56       14.41      5.60 o
   8   1  10        0.74       -8.23      5.60 o
 -10   2  10       41.91       19.60      6.26 o
  -9   2  10       62.38       61.37      4.21 o
  -8   2  10        5.65        4.34      2.18 o
  -7   2  10       10.64        7.30      2.73 o
  -6   2  10       16.95        7.97      1.76 o
  -5   2  10        9.66       16.88      1.66 o
  -4   2  10        4.54        2.39      1.54 o
  -3   2  10       22.91       30.64      3.38 o
  -2   2  10      271.62      310.58     25.85 o
  -1   2  10        6.25       14.24      4.94 o
   0   2  10      254.70      261.91     11.28 o
   1   2  10        0.10       -2.85      2.43 o
   2   2  10       46.32       37.46      5.19 o
   3   2  10        2.16        4.78      3.54 o
   4   2  10        3.12        2.31      3.29 o
   5   2  10       26.14       11.36      4.86 o
   6   2  10        4.03       -2.72      4.53 o
   7   2  10        4.11       -7.90      5.27 o
   8   2  10        5.94       17.62      8.48 o
 -11   3  10       41.50       45.45      6.34 o
 -10   3  10        6.19        5.02      4.61 o
  -9   3  10       10.19       11.28      3.79 o
  -8   3  10       27.15       23.47      4.28 o
  -7   3  10        6.82        5.68      3.38 o
  -6   3  10       38.48       37.46      9.26 o
  -5   3  10      287.85      286.71     28.57 o
  -4   3  10       97.48       77.01      3.56 o
  -3   3  10        0.12       -2.79      1.86 o
  -2   3  10        5.75        9.92      2.43 o
  -1   3  10       18.38       30.59      2.76 o
   0   3  10       51.41       52.88      7.33 o
   1   3  10        7.73        2.55      3.13 o
   2   3  10      141.75      165.49      8.97 o
   3   3  10       31.11       18.85      5.27 o
   4   3  10        5.03        7.74      4.28 o
   5   3  10       14.22       14.24      6.75 o
   6   3  10        0.92        5.93      6.59 o
   7   3  10       23.58       16.63      8.56 o
 -11   4  10        9.42        5.76      4.86 o
 -10   4  10       31.69       31.86      5.52 o
  -9   4  10        0.04       -1.98      3.54 o
  -8   4  10       11.12       11.53      5.19 o
  -7   4  10       64.00       74.02      6.01 o
  -6   4  10        9.31        4.28      2.96 o
  -5   4  10        4.70        6.89      2.73 o
  -4   4  10        0.52        0.66      1.73 o
  -3   4  10        8.49       14.50      3.42 o
  -2   4  10        5.95       -2.39      4.20 o
  -1   4  10        0.71       -1.98      3.21 o
   0   4  10        3.77       -1.32      3.13 o
   1   4  10        0.33        3.38      3.29 o
   2   4  10        0.23       -6.18      5.10 o
   3   4  10      122.83      142.28      9.22 o
   4   4  10        3.52        5.93      4.69 o
   5   4  10        4.17        7.57      5.43 o
   6   4  10        6.67        6.01      6.01 o
 -11   5  10        0.73        1.56      7.16 o
 -10   5  10       17.88       19.43      7.25 o
  -9   5  10      113.75      116.83      9.06 o
  -8   5  10        4.61        3.29      3.95 o
  -7   5  10       47.15       48.25      6.26 o
  -6   5  10      151.59      158.91      9.47 o
  -5   5  10        2.16        6.18      3.17 o
  -4   5  10        5.31       10.29      3.62 o
  -3   5  10       13.94       12.76      5.35 o
  -2   5  10      144.32      169.45      8.15 o
  -1   5  10        0.23        7.66      3.79 o
   1   5  10      190.89      195.05      9.14 o
   2   5  10        0.12       -1.07      6.50 o
   3   5  10       23.54       24.70      5.19 o
   4   5  10        0.14        9.96      7.33 o
   5   5  10        5.24       11.12      8.23 o
 -11   6  10       28.25       31.21      6.59 o
 -10   6  10        0.89        5.52      5.43 o
  -9   6  10        1.23       -0.08      4.45 o
  -8   6  10        2.53        2.88      4.03 o
  -7   6  10        7.60        1.56      6.01 o
  -6   6  10        1.24        9.39      4.28 o
  -5   6  10       73.79      110.08      9.14 o
  -4   6  10       41.62       43.06      5.52 o
  -3   6  10       42.90       49.81      5.19 o
  -2   6  10       14.56       10.37      3.62 o
  -1   6  10        1.59       -2.14      3.95 o
   0   6  10        0.36       -0.82      4.78 o
   1   6  10        0.26       -0.08      6.18 o
   2   6  10       39.16       66.53      8.89 o
   3   6  10       23.28       37.87      6.92 o
   4   6  10        0.07       -0.82      6.09 o
 -10   7  10        4.38        2.31      6.18 o
  -9   7  10        5.39        2.06      5.10 o
  -8   7  10       27.65       30.63      6.42 o
  -7   7  10        7.65       11.20      5.35 o
  -6   7  10       16.89       23.96      5.27 o
  -5   7  10       17.50       14.43      3.89 o
  -4   7  10       76.71       62.49      7.49 o
  -3   7  10       13.68       26.35      4.94 o
  -2   7  10        9.66        9.47      5.02 o
  -1   7  10        1.04        2.06      6.92 o
   0   7  10       46.72       46.44      8.32 o
   1   7  10       35.41       37.96      7.99 o
   2   7  10        4.51        4.36      5.52 o
   3   7  10       12.62       22.64      8.97 o
  -9   8  10       10.35        4.94      8.32 o
  -8   8  10        1.13        1.56      5.68 o
  -7   8  10        0.00       -7.66      5.10 o
  -6   8  10       80.64       96.66      9.55 o
  -5   8  10       12.34       14.00      4.94 o
  -4   8  10       46.79       40.51      6.75 o
  -3   8  10        0.03        0.08      5.19 o
  -2   8  10       15.92       11.03      5.35 o
  -1   8  10        2.72        6.59      5.43 o
   0   8  10        1.74        0.66      5.27 o
   1   8  10       40.53       43.23      9.63 o
  -8   9  10        1.31        6.59      5.60 o
  -7   9  10        0.00       -3.62      6.01 o
  -6   9  10       18.59       11.86      6.09 o
  -5   9  10       29.31       25.69      5.93 o
  -4   9  10        4.58       -2.47      5.43 o
  -3   9  10       10.93        6.75      5.85 o
  -2   9  10        6.36       -4.61      8.32 o
  -1   9  10       28.14       12.27      6.42 o
   0   9  10       11.27       25.52      7.08 o
  -6  10  10       22.18       34.83      9.55 o
  -5  10  10       22.82       36.31      9.96 o
  -4  10  10       33.81       30.71      7.00 o
   2 -12  11        0.01        9.47      5.52 o
   3 -12  11        0.00       -4.66      3.85 o
   4 -12  11       21.51       20.08      4.01 o
   5 -12  11        1.36       -7.33      5.60 o
   6 -12  11        0.89        5.52      6.75 o
   7 -12  11        7.81       16.47      6.34 o
  -1 -11  11       65.00       84.56     10.70 o
   0 -11  11        0.91        2.22      5.68 o
   1 -11  11        0.53       -6.34      4.36 o
   2 -11  11       32.41       18.53      7.66 o
   3 -11  11       15.21       14.05      3.98 o
   4 -11  11       15.25       29.81      8.40 o
   5 -11  11        4.36        4.12      5.52 o
   6 -11  11        1.33       -5.52      7.66 o
   7 -11  11        0.58        0.99      4.94 o
   8 -11  11        5.40       10.62      5.35 o
  -2 -10  11        2.03       12.43      8.32 o
  -1 -10  11        1.82        5.68      5.27 o
   0 -10  11       12.45       11.44      4.86 o
   1 -10  11        0.02        5.19      4.53 o
   2 -10  11       37.66       36.84      3.72 o
   3 -10  11        0.26        2.22      4.69 o
   4 -10  11        2.93        7.41      5.10 o
   5 -10  11       15.29       20.50      5.35 o
   6 -10  11        0.02        1.40      4.69 o
   7 -10  11       22.36       21.49      7.41 o
   8 -10  11        4.52       -2.55      4.94 o
   9 -10  11        0.46       -0.09      2.72 o
  -4  -9  11        5.93       13.26     10.13 o
  -3  -9  11        1.89       12.02      5.93 o
  -2  -9  11        9.69        5.85      7.99 o
  -1  -9  11        6.37       10.37      4.94 o
   0  -9  11       13.42       15.56      4.45 o
   1  -9  11        0.06        0.67      3.42 o
   2  -9  11        9.96       12.04      5.10 o
   3  -9  11        9.91        8.65      4.45 o
   4  -9  11       12.20        8.89      4.61 o
   5  -9  11       25.35       12.51      6.42 o
   6  -9  11        1.67        6.01      4.12 o
   7  -9  11       38.33       37.93      3.88 o
   8  -9  11        2.05        2.08      3.16 o
   9  -9  11        6.17        1.62      3.02 o
  10  -9  11       14.41       17.70      6.67 o
  -5  -8  11        2.81       21.24      6.09 o
  -4  -8  11        0.02        3.95      6.18 o
  -3  -8  11        0.16        3.29      4.94 o
  -2  -8  11        0.17        7.74      6.34 o
  -1  -8  11       42.74       68.26      8.07 o
   0  -8  11       11.22        8.82      3.54 o
   1  -8  11       10.29        4.84      3.21 o
   2  -8  11        0.70        0.33      4.20 o
   3  -8  11       84.47       71.30      6.09 o
   4  -8  11       24.89       15.23      4.78 o
   5  -8  11        0.00        0.09      1.81 o
   6  -8  11        4.87        3.41      2.45 o
   7  -8  11       19.44       23.19      7.41 o
   8  -8  11        0.01        1.54      3.22 o
   9  -8  11        0.05       -5.43      3.62 o
  10  -8  11        0.01       -1.15      4.45 o
  -6  -7  11        0.01        2.55      6.34 o
  -5  -7  11        4.05       11.36      6.34 o
  -4  -7  11        0.21        0.25      5.43 o
  -3  -7  11       21.88        8.89      4.61 o
  -2  -7  11       27.70       27.34      4.61 o
  -1  -7  11        0.10        1.50      2.82 o
   0  -7  11        6.37        7.33      2.78 o
   1  -7  11       17.47        6.01      4.28 o
   2  -7  11        7.31        7.57      3.62 o
   3  -7  11        8.15       13.83      3.95 o
   4  -7  11       69.74       53.34      2.80 o
   5  -7  11       17.56       17.68      2.43 o
   6  -7  11       12.96       19.03      5.93 o
   7  -7  11        2.48        1.38      2.27 o
   8  -7  11        2.39        5.82      3.07 o
   9  -7  11       15.69       12.60      5.60 o
  10  -7  11       17.47        9.55      4.78 o
  -7  -6  11        5.16        7.57      9.47 o
  -6  -6  11        0.56        5.52      5.43 o
  -5  -6  11       11.63       18.36      4.69 o
  -4  -6  11        5.36       11.61      6.01 o
  -3  -6  11       24.22       27.58      4.36 o
  -2  -6  11        9.29        2.23      2.95 o
  -1  -6  11        0.23        1.81      3.62 o
   0  -6  11       27.33       19.02      4.12 o
   1  -6  11        2.21       -3.21      3.62 o
   2  -6  11       13.50       27.42      4.69 o
   3  -6  11        0.50       -0.19      0.73 o
   4  -6  11        4.68        1.67      1.58 o
   5  -6  11        1.08       -1.64      1.93 o
   6  -6  11        4.18        5.72      1.88 o
   7  -6  11        6.63        8.02      4.57 o
   8  -6  11        0.23       -4.36      4.36 o
   9  -6  11       19.49       15.07      5.93 o
  10  -6  11       12.09       11.61      5.27 o
  -7  -5  11       12.85       15.56      6.18 o
  -6  -5  11        9.67        9.14      5.35 o
  -5  -5  11        0.15       -6.50      5.76 o
  -4  -5  11       32.64       29.29      3.66 o
  -3  -5  11       54.56       72.82      4.45 o
  -2  -5  11       94.49      109.51      7.90 o
  -1  -5  11        4.80       -1.89      3.54 o
   0  -5  11       86.87      100.45      7.57 o
   1  -5  11        3.29        0.41      4.12 o
   2  -5  11       60.53       65.04      6.75 o
   3  -5  11       12.35       15.53      1.19 o
   4  -5  11        1.12        4.37      3.22 o
   5  -5  11       12.33       18.75      1.98 o
   6  -5  11        0.72       -0.33      2.16 o
   7  -5  11       59.03       54.75      4.53 o
   8  -5  11        1.86       -3.38      5.10 o
   9  -5  11       44.52       56.65      7.66 o
  10  -5  11        0.10        1.89      6.67 o
  -8  -4  11        8.43       10.35      4.19 o
  -7  -4  11       15.39       11.34      6.46 o
  -6  -4  11       23.03       24.35      4.17 o
  -5  -4  11       39.94       31.53      3.46 o
  -4  -4  11       46.33       39.77      5.02 o
  -3  -4  11       20.07       28.82      4.61 o
  -2  -4  11       50.82       50.06      5.10 o
  -1  -4  11       21.75       15.73      3.79 o
   0  -4  11      129.30      124.00      6.67 o
   1  -4  11       90.36       99.38      6.59 o
   2  -4  11        0.36        0.45      0.98 o
   3  -4  11       10.98       15.70      2.41 o
   4  -4  11       86.12       78.97      3.41 o
   5  -4  11       54.50       38.22      3.94 o
   6  -4  11      102.25      108.35      6.42 o
   7  -4  11       17.39       20.01      3.95 o
   8  -4  11       10.65       11.94      5.93 o
   9  -4  11       46.75       37.71      6.26 o
  10  -4  11        1.02       -3.54      5.10 o
  -9  -3  11        0.01       -4.36      4.78 o
  -8  -3  11       22.03       25.77      5.43 o
  -7  -3  11       19.06       14.49      4.94 o
  -6  -3  11      122.19       97.24      7.25 o
  -5  -3  11       22.82       26.92      5.60 o
  -4  -3  11       12.28       26.43      5.68 o
  -3  -3  11        2.10        2.63      3.29 o
  -2  -3  11        9.61       12.51      3.87 o
  -1  -3  11        6.64        3.79      3.13 o
   0  -3  11        5.03       -0.16      3.21 o
   1  -3  11        4.73        4.47      2.08 o
   2  -3  11        0.30        0.03      1.05 o
   3  -3  11       15.21        7.36      1.33 o
   4  -3  11        4.68        8.39      1.68 o
   5  -3  11        1.91        1.51      2.72 o
   6  -3  11       56.03       47.10      4.94 o
   7  -3  11       31.22       31.70      4.53 o
   8  -3  11       12.98       32.28      6.01 o
   9  -3  11       15.61       24.04      5.85 o
  10  -3  11        1.79        7.49      6.09 o
  -9  -2  11        5.26        6.67      4.94 o
  -8  -2  11        6.49        0.49      5.93 o
  -7  -2  11        0.23       -1.07      3.62 o
  -6  -2  11       44.41       45.45      6.42 o
  -5  -2  11        8.62       10.29      3.71 o
  -4  -2  11       44.73       27.42      4.94 o
  -3  -2  11      134.29      149.77      8.07 o
  -2  -2  11        9.51        0.49      2.96 o
  -1  -2  11       10.99       18.41      1.45 o
   0  -2  11      399.48      433.88     27.59 o
   1  -2  11      126.52      123.93      6.45 o
   2  -2  11       92.11       70.88      5.07 o
   3  -2  11        0.03        2.88      1.64 o
   4  -2  11        0.00        2.35      2.21 o
   5  -2  11       48.76       60.02      5.27 o
   6  -2  11        8.09       12.68      3.29 o
   7  -2  11       10.86        8.15      4.03 o
   8  -2  11        3.30        5.85      4.53 o
   9  -2  11        0.11       -0.49      5.27 o
  -9  -1  11        2.11        1.48      3.95 o
  -8  -1  11       41.32       27.17      5.19 o
  -7  -1  11        1.13       -4.28      4.69 o
  -6  -1  11       68.90       71.30      6.50 o
  -5  -1  11       10.98       11.98      1.98 o
  -4  -1  11        1.55        1.15      0.94 o
  -3  -1  11      121.69      115.89      3.76 o
  -2  -1  11      162.22      143.01      9.65 o
  -1  -1  11      253.74      228.82     13.83 o
   0  -1  11       78.63       75.83      3.92 o
   1  -1  11       15.36        5.29      1.75 o
   2  -1  11       27.69       32.57      2.49 o
   3  -1  11      233.78      237.44     10.37 o
   4  -1  11        8.05        4.89      2.41 o
   5  -1  11        1.58        0.74      2.88 o
   6  -1  11        8.23        4.45      5.19 o
   7  -1  11        0.17        5.19      5.85 o
   8  -1  11        0.09       -2.31      5.27 o
   9  -1  11        5.02       -0.41      7.49 o
  -9   0  11        2.72        5.02      3.29 o
  -8   0  11       12.84       24.87      5.68 o
  -7   0  11        3.70        3.57      2.04 o
  -6   0  11       31.32       22.77      2.44 o
  -5   0  11        3.75        7.02      1.54 o
  -4   0  11      102.29       87.70      2.96 o
  -3   0  11       17.83       10.82      1.40 o
  -2   0  11       14.99       17.93      2.21 o
  -1   0  11       27.24       19.66      4.83 o
   0   0  11       37.36       44.40      7.78 o
   1   0  11       99.23      112.33     12.64 o
   2   0  11       38.16       31.65      3.17 o
   3   0  11       11.33       16.38      2.23 o
   4   0  11        1.28       -4.12      3.87 o
   5   0  11        1.66       -2.14      4.69 o
   6   0  11        2.77        2.72      3.87 o
   7   0  11        5.48       10.37      4.69 o
   8   0  11       10.83       13.09      6.18 o
  -8   1  11        0.19       -3.50      2.37 o
  -7   1  11       30.80       25.27      2.73 o
  -6   1  11        7.08       11.95      2.59 o
  -5   1  11       52.81       49.47      5.29 o
  -4   1  11       19.79       12.18      1.72 o
  -3   1  11      143.03      126.25     10.28 o
  -2   1  11       39.31       58.80      9.39 o
  -1   1  11        0.91        1.87      1.86 o
   0   1  11        3.72       11.31      2.46 o
   1   1  11       90.09       98.71     14.99 o
   2   1  11       12.32        3.43      2.49 o
   3   1  11       14.65       15.07      3.38 o
   4   1  11       22.22       20.50      5.52 o
   5   1  11       24.05       17.62      3.87 o
   6   1  11       11.99       14.66      4.36 o
   7   1  11        3.80       -2.31      4.61 o
   8   1  11       20.63       26.02      8.89 o
  -9   2  11        1.72        2.80      3.38 o
  -8   2  11       40.86       59.72      4.22 o
  -7   2  11       34.10       29.73      2.72 o
  -6   2  11       20.18       17.04      4.12 o
  -5   2  11       31.76       28.38      3.42 o
  -4   2  11        0.82        5.55      1.64 o
  -3   2  11       58.61       57.85      4.39 o
  -2   2  11       43.94       53.03      4.94 o
  -1   2  11        2.59       10.46      2.27 o
   0   2  11        6.78       10.29      2.07 o
   1   2  11        1.41        4.36      4.12 o
   2   2  11       88.56      110.66      7.16 o
   3   2  11       20.38       13.09      3.71 o
   4   2  11        3.72       -0.74      4.03 o
   5   2  11       11.31       10.70      6.67 o
   6   2  11       14.38       18.53      5.93 o
   7   2  11        0.46        0.99      8.23 o
  -9   3  11       11.96       17.37      5.85 o
  -8   3  11        4.09       -2.72      3.54 o
  -7   3  11        9.35        9.47      3.29 o
  -6   3  11       10.71       16.80      3.71 o
  -5   3  11        1.36        1.07      3.95 o
  -4   3  11       11.40        4.90      2.22 o
  -3   3  11        0.60        0.16      2.42 o
  -2   3  11       45.77       28.78      3.11 o
  -1   3  11        6.17       13.10      3.25 o
   0   3  11      162.83      173.40      9.30 o
   1   3  11        0.16        7.33      5.10 o
   2   3  11        8.63        5.60      3.87 o
   3   3  11        0.23       -2.63      3.46 o
   4   3  11        2.54        2.06      4.53 o
   5   3  11       23.50       23.30      6.50 o
   6   3  11        0.01        2.80      5.19 o
 -10   4  11        3.26        3.38      5.02 o
  -9   4  11       10.65        6.59      4.20 o
  -8   4  11       41.07       48.25      6.18 o
  -7   4  11        2.17        2.63      3.29 o
  -6   4  11       33.06       36.89      4.53 o
  -5   4  11        1.91       -0.74      3.38 o
  -4   4  11       13.95       18.39      2.38 o
  -3   4  11       12.22       23.79      4.20 o
  -2   4  11        5.86       -2.63      4.36 o
  -1   4  11       43.63       41.99      4.78 o
   0   4  11        2.56       -1.48      3.46 o
   1   4  11       15.19       30.88      4.78 o
   2   4  11        0.02       -1.24      3.87 o
   3   4  11       27.16       34.33      6.18 o
   4   4  11        0.24       -2.63      6.59 o
   5   4  11        2.44       -3.95      6.09 o
 -10   5  11        8.22        9.63      7.41 o
  -9   5  11        3.07        7.25      6.34 o
  -8   5  11        9.92        5.19      4.61 o
  -7   5  11        9.62       21.65      6.09 o
  -6   5  11       57.62       41.17      5.10 o
  -5   5  11        3.62       -4.86      5.35 o
  -4   5  11       11.53        8.07      4.20 o
  -3   5  11        2.03        1.24      3.62 o
  -2   5  11       83.56       77.56      6.18 o
  -1   5  11        0.10       -0.66      3.79 o
   0   5  11       34.32       35.98      5.02 o
   1   5  11        2.05        2.55      4.61 o
   2   5  11       17.62       25.28      5.85 o
   3   5  11        5.42        3.95      6.01 o
   4   5  11       21.38       25.69      6.42 o
 -10   6  11        0.56        9.14      5.76 o
  -9   6  11       14.57       13.17      5.35 o
  -8   6  11        3.59       -4.53      4.45 o
  -7   6  11       18.15       30.79      7.41 o
  -6   6  11       21.98       35.16      6.83 o
  -5   6  11       95.90       86.62      7.41 o
  -4   6  11       26.28       33.68      5.02 o
  -3   6  11       34.88       35.32      5.35 o
  -2   6  11       28.73       15.97      4.45 o
  -1   6  11       23.50       20.58      5.93 o
   0   6  11       33.71       29.89      5.43 o
   1   6  11        4.67       23.05      8.07 o
   2   6  11        3.19       11.44      5.60 o
   3   6  11        7.78        5.19      5.93 o
  -9   7  11        4.40       -1.48      7.49 o
  -8   7  11       60.67       63.56      9.96 o
  -7   7  11        8.37        7.08      4.94 o
  -6   7  11       33.44       28.82      5.85 o
  -5   7  11        1.06        0.21      3.17 o
  -4   7  11        0.04       14.49      4.94 o
  -3   7  11       24.25       23.88      7.41 o
  -2   7  11       27.99       25.69      5.52 o
  -1   7  11        1.92        9.80      7.49 o
   0   7  11        4.49        2.47      5.10 o
   1   7  11        0.01       -7.49      8.32 o
   2   7  11        9.62       11.20      6.92 o
  -8   8  11        9.50        8.65      6.26 o
  -7   8  11        5.37       14.24      6.01 o
  -6   8  11        5.58        7.66      5.60 o
  -5   8  11       11.44       16.06      7.66 o
  -4   8  11        7.45       -0.16      5.10 o
  -3   8  11       26.51       47.51      9.72 o
  -2   8  11       29.45       11.53      6.26 o
  -1   8  11        3.72        9.55      6.01 o
   0   8  11        9.66        6.42      6.83 o
  -6   9  11        0.18       -0.16      7.25 o
  -5   9  11        0.31       -3.95      6.42 o
  -4   9  11        0.17        3.05      6.83 o
  -3   9  11       35.99       69.33     10.37 o
   1 -11  12        8.45       -1.05      7.45 o
   2 -11  12        5.14        2.99      4.02 o
   3 -11  12        0.63       -5.52      7.74 o
   4 -11  12        1.54        0.82      5.68 o
   5 -11  12       15.44       16.47      6.34 o
   6 -11  12        5.06       13.09      5.19 o
   7 -11  12        0.58       -3.95      5.35 o
  -1 -10  12        0.30        3.62      5.35 o
   0 -10  12        0.43        3.54      6.09 o
   1 -10  12        4.64        2.52      6.09 o
   2 -10  12        3.00        2.06      5.43 o
   3 -10  12        2.25        2.14      5.19 o
   4 -10  12        1.79        0.41      7.57 o
   5 -10  12       27.96       13.09      5.52 o
   6 -10  12        7.21        2.55      8.23 o
   7 -10  12        9.67       15.23      6.09 o
   8 -10  12        5.42        6.42      6.34 o
  -3  -9  12        0.00        1.32      6.75 o
  -2  -9  12        0.83       -2.63      7.66 o
  -1  -9  12       32.90       28.82      6.67 o
   0  -9  12        2.05        8.67      4.40 o
   1  -9  12        5.69        4.12      5.35 o
   2  -9  12        1.81       -1.07      6.67 o
   3  -9  12       71.98       71.96      7.99 o
   4  -9  12       71.77       74.10      7.16 o
   5  -9  12        6.41        3.05      4.61 o
   6  -9  12        9.17       15.15      5.43 o
   7  -9  12        7.54       12.35      7.41 o
   8  -9  12        0.26        5.60      4.94 o
   9  -9  12       10.30       12.27      5.35 o
  -4  -8  12        5.52        6.75      6.75 o
  -3  -8  12        5.97        2.88      4.86 o
  -2  -8  12        7.70       13.63      7.20 o
  -1  -8  12        3.43        4.53      4.13 o
   0  -8  12       25.87       25.19      5.43 o
   1  -8  12        4.58       -3.46      4.28 o
   2  -8  12       60.58       67.43      6.75 o
   3  -8  12       62.62       80.11      7.66 o
   4  -8  12        3.19       -5.10      4.28 o
   5  -8  12       45.74       57.80      5.68 o
   6  -8  12       73.99       67.19      7.90 o
   7  -8  12        0.87       -3.13      7.08 o
   8  -8  12        2.96       -4.27      2.86 o
   9  -8  12        6.24        4.45      4.03 o
  -5  -7  12        0.07       -0.08      6.34 o
  -4  -7  12        5.15       -0.82      7.99 o
  -3  -7  12        3.72        3.08      3.69 o
  -2  -7  12        4.83        9.79      3.61 o
  -1  -7  12        1.23        3.62      4.45 o
   0  -7  12        0.89        5.76      5.60 o
   1  -7  12        0.07       -2.06      4.03 o
   2  -7  12        5.04        5.85      4.53 o
   3  -7  12        4.32       -7.08      6.18 o
   4  -7  12        8.60        9.96      4.53 o
   5  -7  12        7.66        6.05      1.63 o
   6  -7  12       18.69       21.80      3.17 o
   7  -7  12       31.87       19.78      5.64 o
   8  -7  12        4.97        4.69      3.62 o
   9  -7  12        2.90       -0.25      5.35 o
  -6  -6  12        0.45        1.66      3.92 o
  -5  -6  12        1.66       -0.56      3.66 o
  -4  -6  12        0.11       -3.54      3.64 o
  -3  -6  12        0.04        2.22      4.20 o
  -2  -6  12       54.50       44.13      6.09 o
  -1  -6  12        4.97       -0.99      4.20 o
   0  -6  12       30.58       36.89      5.85 o
   1  -6  12        1.30        7.33      4.36 o
   2  -6  12        4.78        6.50      4.12 o
   3  -6  12       52.45       51.87      5.60 o
   4  -6  12       28.82       18.04      2.22 o
   5  -6  12      102.82       98.63      4.94 o
   6  -6  12       33.23       35.68      3.76 o
   7  -6  12        0.32       -1.98      3.95 o
   8  -6  12        3.73        7.16      5.35 o
   9  -6  12       11.91       12.76      5.02 o
  -7  -5  12        5.69        1.12      4.21 o
  -6  -5  12       11.84       12.54      5.39 o
  -5  -5  12        1.99       -2.22      4.53 o
  -4  -5  12       28.69       23.22      6.92 o
  -3  -5  12       15.26        8.73      5.85 o
  -2  -5  12        2.38        6.09      5.43 o
  -1  -5  12      100.98       94.85      6.50 o
   0  -5  12      115.61      149.44      9.14 o
   1  -5  12        4.31        4.36      4.12 o
   2  -5  12       29.86       24.12      4.12 o
   3  -5  12       84.47       94.84      4.15 o
   4  -5  12        8.83        2.07      1.87 o
   5  -5  12        3.22        6.82      2.09 o
   6  -5  12        8.51        9.55      3.95 o
   7  -5  12       59.34       60.43      5.27 o
   8  -5  12        8.47        4.12      5.85 o
   9  -5  12       20.80       20.83      5.76 o
  -7  -4  12       15.71       16.55      7.33 o
  -6  -4  12        0.14        4.61      5.10 o
  -5  -4  12        0.00        5.52      6.67 o
  -4  -4  12        5.50       26.43      6.67 o
  -3  -4  12       66.34       59.86      7.41 o
  -2  -4  12       22.61       20.34      4.61 o
  -1  -4  12        9.12       14.57      4.12 o
   0  -4  12        4.34        7.33      4.12 o
   1  -4  12       28.38       36.64      6.18 o
   2  -4  12        5.08        5.39      1.98 o
   3  -4  12        0.06        0.82      2.31 o
   4  -4  12        0.15       -1.95      2.12 o
   5  -4  12        4.68        3.95      3.54 o
   6  -4  12       24.78       23.30      3.62 o
   7  -4  12       27.26       11.77      3.71 o
   8  -4  12        0.55       -6.55      4.36 o
   9  -4  12        0.16        4.45      7.25 o
  -8  -3  12        0.01        2.14      7.25 o
  -7  -3  12        2.47       -0.91      6.92 o
  -6  -3  12        4.35        8.65      4.28 o
  -5  -3  12       23.84       31.45      5.35 o
  -4  -3  12       67.69       76.90      6.18 o
  -3  -3  12        9.24       11.44      4.20 o
  -2  -3  12       86.05       50.64      4.94 o
  -1  -3  12        0.01       -1.40      3.46 o
   0  -3  12       39.37       60.02      6.42 o
   1  -3  12       58.25       47.42      4.06 o
   2  -3  12        0.01        0.87      1.21 o
   3  -3  12       45.57       58.54      5.80 o
   4  -3  12        1.90        2.06      3.13 o
   5  -3  12       21.03       16.71      4.03 o
   6  -3  12        2.50        3.95      3.13 o
   7  -3  12       42.37       49.40      6.34 o
   8  -3  12        8.00       16.55      4.86 o
   9  -3  12        0.59        8.07      5.93 o
  -7  -2  12       28.60       26.68      5.93 o
  -6  -2  12       29.35       35.16      6.50 o
  -5  -2  12       48.41       51.13      6.09 o
  -4  -2  12       90.10       59.53      6.67 o
  -3  -2  12       37.56       35.40      5.76 o
  -2  -2  12       13.72       25.94      4.20 o
  -1  -2  12       43.43       26.93      1.26 o
   0  -2  12      100.58      112.42      6.86 o
   1  -2  12        0.86        0.08      1.26 o
   2  -2  12       54.51       36.02      3.39 o
   3  -2  12        8.86        8.18      3.62 o
   4  -2  12        0.55        3.71      3.79 o
   5  -2  12        1.77       -3.54      2.63 o
   6  -2  12        6.38        1.56      3.54 o
   7  -2  12        4.52        3.21      3.87 o
   8  -2  12        2.97        6.18      6.01 o
  -8  -1  12        1.38       -7.08      6.09 o
  -7  -1  12        3.28        1.32      4.03 o
  -6  -1  12        4.58        1.89      5.60 o
  -5  -1  12       14.53       19.68      4.12 o
  -4  -1  12       26.39       44.21      5.93 o
  -3  -1  12        3.52        6.59      6.01 o
  -2  -1  12       30.28       42.22      2.52 o
  -1  -1  12        6.74        4.66      1.71 o
   0  -1  12        8.61        1.53      2.08 o
   1  -1  12       21.45       25.24      2.45 o
   2  -1  12        0.18        0.82      2.19 o
   3  -1  12       73.09       63.99     13.01 o
   4  -1  12       14.89       13.01      4.28 o
   5  -1  12        1.11       -4.36      3.54 o
   6  -1  12       18.80       20.34      4.61 o
   7  -1  12       31.32       35.16      7.16 o
   8  -1  12        0.34       -7.29      4.86 o
  -8   0  12        3.29       -6.92      5.10 o
  -7   0  12        5.86       -0.82      3.79 o
  -6   0  12       17.49       -0.08      5.19 o
  -5   0  12        2.44       -3.21      4.61 o
  -4   0  12       13.11       10.96      2.22 o
  -3   0  12       12.30        9.14      2.07 o
  -2   0  12        0.17        0.04      1.48 o
  -1   0  12       61.57       76.49      4.69 o
   0   0  12       39.37       28.09      5.27 o
   1   0  12        5.74        1.38      2.10 o
   2   0  12       27.34       27.38      5.56 o
   3   0  12        8.03        1.81      2.80 o
   4   0  12       45.75       61.59      6.42 o
   5   0  12       27.98       29.56      5.93 o
   6   0  12        1.88        9.55      3.87 o
   7   0  12       34.40       41.41      6.67 o
  -8   1  12        2.68        2.88      4.12 o
  -7   1  12        0.05        6.09      5.19 o
  -6   1  12        0.18       -2.86      1.90 o
  -5   1  12        1.27       -1.89      3.13 o
  -4   1  12       52.46       47.72      7.62 o
  -3   1  12        1.42       -1.34      1.82 o
  -2   1  12       44.55       51.87      4.53 o
  -1   1  12        4.31        1.40      1.98 o
   0   1  12       12.64        9.83      2.32 o
   1   1  12       61.16       50.97      4.61 o
   2   1  12       25.75       40.51      5.27 o
   3   1  12        8.10        3.95      3.38 o
   4   1  12        4.22       -4.03      4.78 o
   5   1  12        1.80        4.45      4.12 o
   6   1  12       13.16       14.66      7.08 o
   7   1  12       26.01       22.15      8.32 o
  -6   2  12       26.66       17.95      3.46 o
  -5   2  12        0.02        1.40      3.29 o
  -4   2  12       10.61       22.72      4.61 o
  -3   2  12       24.65       32.76     10.37 o
  -2   2  12       87.67       76.49      5.43 o
  -1   2  12        5.61        7.33      4.28 o
   0   2  12       48.18       46.52      5.35 o
   1   2  12       61.80       59.36      5.35 o
   2   2  12        5.49        2.22      3.46 o
   3   2  12       25.00       36.89      6.42 o
   4   2  12        3.76       11.28      5.93 o
   5   2  12        8.14        7.49      5.27 o
   6   2  12        2.05        7.08      5.93 o
  -8   3  12        1.52        4.94      3.95 o
  -7   3  12        1.59       -1.81      4.45 o
  -6   3  12        0.19        7.00      4.61 o
  -5   3  12        9.82       12.76      3.38 o
  -4   3  12       62.94       44.05      4.61 o
  -3   3  12        0.03        3.54      4.61 o
  -2   3  12       28.88       21.49      4.78 o
  -1   3  12       35.98       27.34      5.52 o
   0   3  12       32.09       35.40      4.69 o
   1   3  12        4.83       -5.56      3.71 o
   2   3  12       53.13       44.96      7.41 o
   3   3  12        0.24       14.00      6.26 o
   4   3  12        1.29        1.89      4.78 o
   5   3  12        2.62        7.41      7.99 o
  -8   4  12        0.94        0.66      3.71 o
  -7   4  12       20.00       29.81      5.76 o
  -6   4  12        1.16       -5.60      5.10 o
  -5   4  12        0.43        3.13      4.78 o
  -4   4  12       13.30       15.31      4.36 o
  -3   4  12      130.49      123.09      7.74 o
  -2   4  12        2.98       10.37      5.35 o
  -1   4  12        6.25       -4.61      3.62 o
   0   4  12        7.21        9.55      4.36 o
   1   4  12       37.68       58.95      7.08 o
   2   4  12        1.63       -0.08      4.69 o
   3   4  12       41.87       55.08      8.81 o
   4   4  12        2.35        9.39      5.35 o
  -9   5  12        3.71        3.87      7.08 o
  -8   5  12        7.53        9.14      6.67 o
  -7   5  12        6.26       -4.86      4.94 o
  -6   5  12       17.99       15.31      6.34 o
  -5   5  12        0.02        3.79      4.36 o
  -4   5  12       73.24      110.91      8.73 o
  -3   5  12        0.21        1.40      4.28 o
  -2   5  12        8.46        9.39      4.61 o
  -1   5  12        0.91        1.89      3.95 o
   0   5  12        9.37       17.54      6.42 o
   1   5  12       48.68       36.97      6.50 o
   2   5  12        1.44        3.71      5.52 o
   3   5  12        4.01       30.88      8.89 o
  -8   6  12       19.10       15.73      7.33 o
  -7   6  12        3.22       11.28      6.09 o
  -6   6  12       29.54       30.63      5.85 o
  -5   6  12        3.60        8.15      7.25 o
  -4   6  12        4.31        9.22      6.75 o
  -3   6  12       94.68       99.71      9.55 o
  -2   6  12       28.64       27.01      7.41 o
  -1   6  12        8.23       13.01      5.02 o
   0   6  12       13.13       27.50      6.50 o
   1   6  12       17.41       25.69      6.34 o
   2   6  12       15.57       25.03      7.25 o
  -7   7  12        2.25      -11.86      7.90 o
  -6   7  12        4.03       13.34      9.22 o
  -5   7  12        7.27       10.62      6.50 o
  -4   7  12        1.20        9.22      5.93 o
  -3   7  12        5.00       -0.66      5.76 o
  -2   7  12        0.05        4.28      8.40 o
  -1   7  12        9.74       11.03      8.32 o
   0   7  12        9.26        9.55      6.75 o
  -5   8  12        8.47       15.91      4.84 o
  -4   8  12        3.84        9.47      9.22 o
  -3   8  12        6.64       16.30      7.16 o
   0 -10  13        7.08        8.32      5.58 o
   1 -10  13        6.75        6.01      6.67 o
   2 -10  13        9.19        6.34      5.52 o
   3 -10  13       57.21       42.90      9.96 o
   4 -10  13       17.07       16.80      5.68 o
   5 -10  13        0.80        4.61      6.92 o
   6 -10  13        0.00      -10.37      6.92 o
  -1  -9  13        0.05      -13.83      9.22 o
   0  -9  13       11.82        8.89      8.07 o
   1  -9  13        1.83        0.74      6.01 o
   2  -9  13       30.25       31.70      6.75 o
   3  -9  13        6.26        0.91      4.86 o
   4  -9  13        9.87       15.07      8.97 o
   5  -9  13        0.02       20.17      8.32 o
   6  -9  13        1.72       25.77      8.73 o
   7  -9  13        0.04        6.42      5.85 o
  -3  -8  13        0.05       -4.32      4.65 o
  -2  -8  13        0.53        5.93      5.76 o
  -1  -8  13       62.85       68.83      7.57 o
   0  -8  13        0.28        6.92      5.10 o
   1  -8  13       10.74        7.00      5.19 o
   2  -8  13       26.61       31.04      6.34 o
   3  -8  13        0.05       15.97      7.66 o
   4  -8  13        0.77        1.15      5.27 o
   5  -8  13       21.23       27.25      6.50 o
   6  -8  13        0.24       -4.28      5.10 o
   7  -8  13        0.00       16.38      7.82 o
   8  -8  13       16.26       20.25      7.33 o
  -4  -7  13        1.75       -3.77      4.93 o
  -3  -7  13        4.18        2.88      5.76 o
  -2  -7  13       22.37       26.76      6.42 o
  -1  -7  13        1.15        3.05      5.52 o
   0  -7  13       16.43       19.93      7.74 o
   1  -7  13        1.72       -7.08      4.78 o
   2  -7  13        4.55       12.10      7.08 o
   3  -7  13        5.36        8.23      5.02 o
   4  -7  13        4.57        1.81      5.10 o
   5  -7  13        1.05       -1.73      5.10 o
   6  -7  13       39.77       47.67      6.67 o
   7  -7  13       13.82        9.39      7.82 o
  -5  -6  13       25.24       39.27      7.16 o
  -4  -6  13        5.47        2.22      5.60 o
  -3  -6  13        2.02        2.96      4.94 o
  -2  -6  13        2.91        2.47      4.78 o
  -1  -6  13       26.13       15.81      5.60 o
   0  -6  13       28.32       35.40      6.18 o
   1  -6  13        3.52        9.80      4.61 o
   2  -6  13        7.50        4.12      6.09 o
   3  -6  13       18.54       15.81      4.61 o
   4  -6  13       27.06       28.49      5.93 o
   5  -6  13       17.19        4.94      5.10 o
   6  -6  13       57.01       60.27      8.56 o
   8  -6  13        0.34       -5.52      5.27 o
  -6  -5  13        9.77       14.41      8.48 o
  -5  -5  13        3.18       -3.54      5.52 o
  -4  -5  13        0.73       -7.25      6.92 o
  -3  -5  13        3.47        9.55      7.33 o
  -2  -5  13       41.63       46.19      7.57 o
  -1  -5  13        4.20       -2.96      4.12 o
   0  -5  13       55.53       44.13      5.35 o
   1  -5  13       14.37       19.51      5.19 o
   2  -5  13       22.04       24.45      6.59 o
   3  -5  13        0.00       -2.72      6.18 o
   4  -5  13       17.74       14.49      7.25 o
   5  -5  13      158.32      180.19     29.27 o
   6  -5  13       12.53       16.96      3.38 o
   7  -5  13        4.26       15.23      5.76 o
   8  -5  13        1.76       -3.05      3.54 o
  -6  -4  13        2.05        6.18      5.43 o
  -5  -4  13       67.29       71.22      8.73 o
  -4  -4  13        2.90        7.90      6.67 o
  -3  -4  13        7.18        3.29      5.93 o
  -2  -4  13        0.26        6.26      4.69 o
  -1  -4  13        8.38       10.70      4.45 o
   0  -4  13        4.21       -4.86      5.85 o
   1  -4  13       11.51       10.95      4.61 o
   2  -4  13        7.25        4.36      4.28 o
   3  -4  13       42.51       40.67      5.52 o
   4  -4  13        7.30        8.01      2.60 o
   5  -4  13       28.02       22.40      4.28 o
   6  -4  13       78.51       88.51      7.66 o
   7  -4  13        5.09       -0.91      5.27 o
   8  -4  13        1.34        3.62      6.34 o
  -7  -3  13       37.77       34.99      7.08 o
  -6  -3  13       19.81       16.30      4.69 o
  -5  -3  13        0.64        9.55      4.78 o
  -4  -3  13        7.62        5.68      5.02 o
  -3  -3  13        1.76        2.14      4.12 o
  -2  -3  13      179.42      183.03     10.70 o
  -1  -3  13       18.39        1.73      5.93 o
   0  -3  13       12.52       19.43      4.78 o
   1  -3  13        0.02       -3.62      5.19 o
   2  -3  13        1.14        0.81      3.71 o
   3  -3  13        2.56       -0.88      5.35 o
   4  -3  13        3.50        2.47      3.79 o
   5  -3  13       17.38       19.35      4.86 o
   6  -3  13       22.40       28.16      5.76 o
   7  -3  13        0.00        5.85      4.94 o
   8  -3  13        0.25       -5.60      5.19 o
  -7  -2  13       11.94       14.08      5.27 o
  -6  -2  13        0.68       10.21      4.53 o
  -5  -2  13        3.23        4.61      6.26 o
  -4  -2  13       72.50       52.37      5.43 o
  -3  -2  13       12.35       15.07      6.67 o
  -2  -2  13        2.10        9.14      5.68 o
  -1  -2  13        0.18        0.66      3.62 o
   0  -2  13       46.79       42.79      2.63 o
   1  -2  13       13.25       17.62      2.40 o
   2  -2  13       44.14       64.06      4.53 o
   3  -2  13       19.20       12.19      3.79 o
   4  -2  13        6.46       13.50      3.38 o
   5  -2  13        1.36        7.49      4.53 o
   6  -2  13       71.94       69.66      7.66 o
   7  -2  13        0.02       -5.52      6.42 o
  -8  -1  13        4.74       -4.03      6.42 o
  -7  -1  13       11.35       14.00      5.02 o
  -6  -1  13        1.13        2.63      5.93 o
  -5  -1  13        0.01        2.80      4.03 o
  -4  -1  13        7.81       17.04      5.02 o
  -3  -1  13        4.83        3.79      3.87 o
  -2  -1  13       28.05       23.55      5.85 o
  -1  -1  13        0.01        0.08      4.12 o
   0  -1  13       63.42       55.12      3.17 o
   1  -1  13       55.79       80.69      5.60 o
   2  -1  13       14.10       36.47      4.61 o
   3  -1  13       25.05       31.70      4.78 o
   4  -1  13        4.92        6.01      3.79 o
   5  -1  13       13.43       15.23      5.93 o
   6  -1  13        0.02       -5.60      5.43 o
   7  -1  13        0.01       -0.16      4.78 o
  -8   0  13        5.12       -1.32      5.93 o
  -7   0  13       12.84        9.47      4.53 o
  -6   0  13       28.69       34.91      6.26 o
  -5   0  13       19.68       28.90      4.94 o
  -4   0  13       37.32       53.68      6.01 o
  -3   0  13        0.08        1.40      3.79 o
  -2   0  13       15.63        7.56      2.55 o
  -1   0  13      146.03      136.84      7.66 o
   0   0  13       13.43        9.96      3.62 o
   1   0  13      105.58      101.52      6.18 o
   2   0  13      146.66      174.39      9.55 o
   3   0  13       69.17       86.29      6.34 o
   4   0  13        3.63        7.66      5.10 o
   5   0  13        3.10       -4.86      6.59 o
   6   0  13        0.50       -1.98      5.19 o
  -7   1  13       33.12       40.84      4.94 o
  -6   1  13       11.70       19.68      5.76 o
  -5   1  13       12.42        8.89      4.20 o
  -3   1  13        4.18        2.63      2.47 o
  -2   1  13        0.57       -5.06      3.38 o
  -1   1  13        7.99       28.08      4.45 o
   0   1  13      298.87      313.86     14.49 o
   1   1  13       76.95       91.56      7.49 o
   2   1  13        0.69        3.38      5.02 o
   3   1  13       14.69       13.67      6.18 o
   4   1  13        0.05        0.33      6.18 o
   5   1  13        0.16        2.80      5.02 o
   6   1  13        9.97       10.13      7.82 o
  -4   2  13        0.10       -5.52      3.79 o
  -3   2  13       34.66       55.49      5.68 o
  -2   2  13       72.58       75.58      5.52 o
  -1   2  13       27.39       34.83      3.95 o
   0   2  13       40.76       48.17      4.78 o
   1   2  13       10.41       26.18      5.43 o
   2   2  13        1.64       -1.40      5.43 o
   3   2  13       17.62       27.34      7.08 o
   4   2  13        6.20        9.80      7.00 o
   5   2  13        0.07       -3.87      5.10 o
  -5   3  13        3.59        6.26      3.38 o
  -4   3  13        2.47       -0.08      5.02 o
  -3   3  13       11.08       11.20      5.10 o
  -2   3  13       55.76       72.78      7.08 o
  -1   3  13       19.91       27.58      4.78 o
   0   3  13        3.50        6.67      5.52 o
   1   3  13        0.41       -6.34      5.43 o
   2   3  13        0.15        4.94      4.86 o
   3   3  13        0.00        4.69      5.10 o
   4   3  13        0.88       -2.14      7.41 o
  -6   4  13        0.70       -5.35      3.95 o
  -5   4  13       45.61       49.32      7.00 o
  -4   4  13       26.88       21.00      5.93 o
  -3   4  13       42.36       38.53      5.52 o
  -2   4  13        1.76       -0.25      5.76 o
  -1   4  13       46.27       67.10      7.74 o
   0   4  13        6.90       20.09      6.75 o
   1   4  13       11.58        7.33      4.78 o
   2   4  13        7.80       10.13      5.93 o
   3   4  13       26.66       46.93      7.16 o
  -7   5  13       60.77       67.76      8.65 o
  -6   5  13       19.48       24.62      5.85 o
  -5   5  13       17.07       13.26      7.25 o
  -4   5  13       13.01       11.13      3.69 o
  -3   5  13       21.63       42.40      5.93 o
  -2   5  13      100.90      128.28      8.81 o
  -1   5  13        0.38       -3.13      4.45 o
   0   5  13        0.86      -10.25      6.83 o
   1   5  13       35.26       22.64      9.06 o
  -6   6  13        0.21        0.99      7.90 o
  -5   6  13        1.44       -9.80      7.08 o
  -4   6  13       30.38       19.43      8.73 o
  -3   6  13        7.76       12.60      7.66 o
  -2   6  13        0.07       -3.71      7.49 o
  -1   6  13        0.11       -3.79      5.43 o
   1  -9  14        6.17        7.99      6.42 o
   2  -9  14        4.00       -2.22      7.08 o
   3  -9  14        9.41       10.54      8.32 o
   4  -9  14       17.95       16.55      7.33 o
   5  -9  14        3.93        7.90      6.92 o
  -1  -8  14        0.00       -0.66      6.01 o
   0  -8  14       44.05       54.26      8.15 o
   1  -8  14        0.01        9.96      6.18 o
   2  -8  14       23.68       28.49     10.04 o
   3  -8  14        9.31       19.60      6.75 o
   4  -8  14        7.49        9.14      7.00 o
   5  -8  14        3.40       -4.45      8.32 o
   6  -8  14        3.74       21.24      8.32 o
  -3  -7  14        5.63        2.39      6.42 o
  -2  -7  14       48.21       55.33      8.56 o
  -1  -7  14        5.87        6.26      6.34 o
   0  -7  14       23.96       28.98      7.25 o
   1  -7  14        0.70       -1.48      5.68 o
   2  -7  14       42.29       29.23      6.50 o
   3  -7  14       25.44       28.16      6.18 o
   4  -7  14        1.45       -1.65      8.07 o
   5  -7  14        7.77       10.13      7.66 o
   6  -7  14        1.02       12.10      8.89 o
  -4  -6  14        3.00        3.05      6.34 o
  -3  -6  14       19.02       29.72      6.34 o
  -2  -6  14        2.74       -1.65      6.01 o
  -1  -6  14        0.62        1.56      5.19 o
   0  -6  14        2.84        0.66      5.10 o
   1  -6  14       10.14       15.56      7.66 o
   2  -6  14        0.02        0.49      5.52 o
   3  -6  14       16.97       16.80      6.09 o
   4  -6  14       10.35       13.17      7.90 o
   5  -6  14       18.82       35.16      8.97 o
  -4  -5  14       18.01       22.48      6.26 o
  -3  -5  14       30.52       44.71      8.81 o
  -2  -5  14        0.11        8.56      7.49 o
  -1  -5  14        0.15        1.07      5.68 o
   0  -5  14       18.46       13.67      5.27 o
   1  -5  14       32.15       40.76      7.82 o
   2  -5  14       19.83       30.96      5.60 o
   3  -5  14        5.02        7.49      4.45 o
   4  -5  14       16.04       14.99      8.07 o
  -5  -4  14        9.55       19.51      5.85 o
  -4  -4  14        1.03      -12.10      8.07 o
  -3  -4  14        2.14       -9.72      7.25 o
  -2  -4  14       13.74       21.32      7.33 o
  -1  -4  14        2.33       -5.43      4.78 o
   0  -4  14        9.82       17.62      5.43 o
   1  -4  14        9.91       14.41      7.57 o
   2  -4  14        1.89        2.39      5.19 o
   3  -4  14        0.06       -5.85      4.86 o
  -6  -3  14        7.79        2.96      5.68 o
  -5  -3  14        0.05        4.78      5.68 o
  -4  -3  14       67.85       65.04      8.07 o
  -2  -3  14       10.41        5.52      5.43 o
  -1  -3  14        1.13        5.35      4.69 o
   0  -3  14        0.10       -3.62      6.18 o
   1  -3  14        1.67        3.46      4.61 o
   2  -3  14       38.82       53.85      8.23 o
   6  -3  14        0.14        1.48      3.79 o
  -6  -2  14        9.24       18.36      7.49 o
  -5  -2  14       11.27       19.76      5.68 o
  -4  -2  14       12.99       23.14      5.76 o
  -3  -2  14       25.83       33.92      5.35 o
  -2  -2  14        0.66       -2.39      4.94 o
  -1  -2  14        5.85        7.66      6.50 o
   0  -2  14        6.05       11.20      4.94 o
   1  -2  14        6.29       14.82      5.19 o
   4  -2  14       42.84       38.94      4.20 o
   5  -2  14       51.96       62.49      6.50 o
   6  -2  14        2.82        8.81      4.61 o
  -7  -1  14        0.85        7.00      5.76 o
  -6  -1  14        1.08        0.25      4.86 o
  -5  -1  14        3.13       -0.08      4.45 o
  -4  -1  14        2.18       -1.15      4.36 o
  -2  -1  14       37.84       34.00      5.85 o
  -1  -1  14       13.31       26.92      5.35 o
   1  -1  14       21.74       14.41      2.96 o
   2  -1  14       58.07       64.06      5.27 o
   3  -1  14        8.53        8.07      3.79 o
   4  -1  14        3.75        0.08      3.71 o
   5  -1  14        0.13       -6.05      4.03 o
  -7   0  14       13.41        7.57      6.75 o
  -6   0  14       21.95       14.08      5.35 o
  -5   0  14       22.29        7.49      7.41 o
  -4   0  14        1.28        3.62      6.67 o
   0   0  14       11.21       11.53      4.12 o
   1   0  14        7.30        9.55      4.36 o
   2   0  14        0.66       -0.99      4.53 o
   3   0  14        8.10        2.31      5.60 o
   4   0  14        3.20       -2.31      4.20 o
   5   0  14        6.50        4.61      4.69 o
  -1   1  14        0.37        2.72      2.96 o
   0   1  14        1.72       15.40      4.94 o
   1   1  14        0.32       -1.24      5.19 o
   2   1  14       37.65       46.52      6.18 o
   3   1  14        9.91       29.31      7.00 o
   4   1  14        4.76        0.99      7.41 o
  -2   2  14        7.10       17.70      4.94 o
  -1   2  14        0.30        1.48      4.78 o
   0   2  14       17.54       20.58      5.52 o
   1   2  14        1.21        3.46      5.85 o
   2   2  14        0.63       -3.05      6.26 o
   3   2  14        5.36       -3.87      5.93 o
  -2   3  14       19.33       15.15      4.20 o
  -1   3  14        0.77        7.49      5.76 o
   0   3  14       20.11       21.16      5.60 o
   1   3  14       24.05       30.13      5.35 o
   2   3  14       23.30       28.65      6.42 o
  -3   4  14        7.48        0.91      4.61 o
  -2   4  14        4.40        4.78      4.28 o
  -1   4  14       36.59       43.06      7.82 o
   0   4  14        5.75        4.78      6.09 o
   1   4  14        4.50        5.43      8.23 o
  -4   5  14        0.02       -1.07      5.35 o
  -3   5  14        6.87        0.91      4.61 o
  -2   5  14        0.21       13.83      5.60 o
   0  -7  15        5.46       10.62      6.83 o
   1  -7  15        0.40       10.21      6.50 o
   2  -7  15        8.07        1.98      6.67 o
   3  -7  15        5.35        0.99      7.25 o
   4  -7  15        0.81        2.88      6.18 o
  -2  -6  15       45.74       57.06     10.46 o
  -1  -6  15        3.08       -2.72      7.99 o
   0  -6  15        3.78       -2.06      6.59 o
   1  -6  15        8.61        0.74      6.50 o
   2  -6  15        0.00       -7.33      8.23 o
   3  -6  15       16.95       14.49      6.92 o
   4  -6  15        0.49       -0.82      5.93 o
   5  -6  15       17.42       36.64     11.20 o
  -3  -5  15       19.14        8.56      6.59 o
  -2  -5  15        1.87        0.33      5.60 o
  -1  -5  15       18.52       28.16      8.56 o
   0  -5  15        0.95        0.16      8.15 o
   1  -5  15        0.20       -0.41      5.93 o
   2  -5  15        0.74       -8.81      8.07 o
   3  -5  15        1.56        7.41      6.67 o
   4  -5  15        0.03       -6.18      6.18 o
  -3  -4  15       33.29       18.44      6.09 o
  -2  -4  15        0.95       -8.15      5.43 o
  -1  -4  15       12.26       19.10      6.50 o
   0  -4  15        5.35       -2.72      7.82 o
   1  -4  15       15.10       14.49      5.60 o
   2  -4  15        1.26       -9.80      8.40 o
   3  -4  15       17.39       16.88      6.50 o
  -4  -3  15        0.74        4.20      8.07 o
  -3  -3  15       12.68       12.84      5.85 o
  -2  -3  15       10.31       22.81      8.32 o
  -1  -3  15        0.03       -6.26      8.07 o
   0  -3  15       27.00       35.49      7.49 o
   1  -3  15        8.03        3.38      5.60 o
  -5  -2  15       29.10       34.66      6.59 o
  -4  -2  15       15.04        9.80      5.43 o
  -3  -2  15        0.38       -0.41      7.25 o
  -2  -2  15        0.02        3.62      4.94 o
  -1  -2  15       15.82       -0.58      5.35 o
   0  -2  15        0.68        8.89      5.76 o
  -5  -1  15        2.28       -5.19      7.41 o
  -4  -1  15        0.05        3.21      5.10 o
  -3  -1  15       13.55       20.17      5.85 o
  -2  -1  15        0.94        5.27      5.52 o
  -5   0  15       16.14        3.79      5.68 o
   1   2  15        0.22       -4.94      4.36 o
   0  -4  16       12.40       23.96      7.41 o
   1  -4  16        9.66       15.89     10.04 o
  -1  -3  16       19.60       27.91      7.82 o
   0  -3  16        0.51       -9.02      6.01 o
  -1  -2  16       38.04       39.44      7.90 o
 
